# Supplementary material for: Molecular Regulation of the Melatonin Biosynthesis Pathway in Unipolar and Bipolar Depression
Source: Front Pharmacol. 2021 Apr 26;12:666541. doi: 10.3389/fphar.2021.666541 (PMC8107693; doi:10.3389/fphar.2021.666541)
Supplement: Supplementary file 1 [file DataSheet1.xlsx]

## Sheet: QC metrics
SampleName	gNonCntrlMedCVProcSignal	DetectionLimit	gE1aMedCVProcSignal	absGE1E1aSlope	gSpatialDetrendRMSFilteredMinusFit	gNegCtrlAveBGSubSig	gNegCtrlAveNetSig	gNegCtrlSDevBGSubSig	AnyColorPrcntFeatNonUnifOL	IsGoodGrid
Agomelatine (-)	4.42898	1.03562	3.6923	0.907338	1.98736	-2.99496	19.7501	1.94495	0.00158791	1.0
Agomelatine (-)	4.7099	0.927161	3.50155	1.03482	2.09546	-3.07451	21.5542	1.96248	0.00158791	1.0
Agomelatine (-)	5.73722	1.06845	4.03686	0.947297	1.92925	-2.35783	18.8112	1.82625	0.00476372	1.0
Agomelatine (+)	6.61209	1.48912	4.60996	1.02376	2.02503	-3.1906	19.1874	1.89682	0.0190549	1.0
Agomelatine (+)	5.05618	1.2765	3.91007	0.984526	1.96932	-3.35477	23.6156	2.05625	0.0254065	1.0
Agomelatine (+)	5.05618	1.2765	3.91007	0.984526	1.96932	-3.35477	23.6156	2.05625	0.0254065	1.0
HC	4.55995	1.60498	4.44409	1.04652	1.97366	-3.21138	19.0944	1.99344	0.0206428	1.0
HC	4.48459	1.54773	3.76561	0.953183	2.16378	-4.0167	20.2796	2.07198	0.0301702	1.0
HC	4.09401	1.37107	2.92214	0.961025	2.0438	-3.75022	21.1111	2.00168	0.0222307	1.0
Melatonin (-)	5.85695	0.551505	4.34584	1.00389	2.99733	-1.64664	25.7195	3.0702	0.252477	1.0
Melatonin (-)	6.07623	1.44659	5.71446	1.02709	3.11716	-4.37619	23.041	3.04028	0.0762195	1.0
Melatonin (-)	6.28513	0.871074	3.95599	1.06021	3.2791	-1.87102	24.3768	3.0215	0.3414	1.0
Melatonin (+)	5.2404	0.899374	5.01542	0.929497	1.95644	-2.47686	18.7801	1.73111	0.0127033	1.0
Melatonin (+)	5.09066	1.08251	4.69742	1.01676	2.03695	-2.29895	18.3487	1.74021	0.00158791	1.0
Melatonin (+)	5.9195	1.42888	4.37583	1.00618	2.39328	-4.09581	19.2744	2.04232	0.0238186	1.0

## Sheet: Genotypes & alleles
Gene	Polymorphism	Genotype	BD group	UD group	HC group	P genotypes	P alleles	OR	P genotypes	P alleles	OR	P HWE
			n (%)	n (%)	n (%)	BD vs. HC	BD vs. HC	(95%Cl)	UD vs. HC	UD vs. HC	(95%Cl)
AANAT	rs8150	GG	14 (27.4%)	19 (50.0%)	41 (50.0%)	0.028	0.064	0.61 (0.36-1.02	0.941	1.000	1.05 (0.58-1.90)	0.670
		GC	32 (62.7%)	16 (42.1%)	33 (40.2%)
		CC	5 (9.8%)	3 (7.9%)	8 (9.8%)
	rs3760138	GG	14 (27.4%)	10 (26.3%)	21 (25.6%)	0.043	0.209	0.72 (0.44-1.19)	0.992	1.000	1.00 (0.58-1.73)	0.517
		GT	16 (31.4%)	19 (50.0%)	42 (51.2%)
		TT	21 (41.2%)	9 (23.7%)	19 (23.2%)
	rs4238989	GG	20 (39.2%)	8 (21.0%)	25 (30.5%)	0.501	0.253	1.36 (0.82-2.25)	0.281	0.889	0.94 (0.54-1.62)	0.561
		GC	23 (45.1%)	24 (63.2%)	39 (47.6%)
		CC	8 (15.7%)	6 (15.8%)	18 (21.9%)
ASMT	rs4446909	GG	27 (52.9%)	20 (52.6%)	49 (59.0%)	0.708	0.463	0.80 (0.45-1.41)	0.553	0.418	0.75 (0.40-1.40)	0.753
		GA	21 (41.2%)	15 (39.5%)	31 (37.4%)
		AA	3 (5.9%)	3 (7.9%)	3 (3.6%)
	rs5989681	GG	25 (49.0%)	17 (44.7%)	46 (56.1%)	0.495	0.317	0.75 (0.43-1.31)	0.390	0.210	0.68 (0.37-1.24)	0.733
		GC	22 (43.1%)	18 (47.4%)	33 (40.2%)
		CC	4 (7.8%)	3 (7.9%)	3 (3.7 %)
MTNR1B	rs4753426	TT	13 (25.5%)	9 (23.7%)	24 (28.9%)	0.910	0.707	0.90 (0.55-1.48)	0.725	0.409	0.79 (0.46-1.36)	0.485
		TC	23 (45.1%)	16 (42.1%)	36 (43.4%)
		CC	15 (29.4%)	13 (34.2%)	23 (27.7%)
	rs10830963	CC	22 (43.1%)	15 (39.5%)	42 (50.6%)	0.574	0.325	0.73 (0.42-1.27)	0.415	0.218	0.67 (0.37-1.22)	0.686
		CG	25 (49.0%)	20 (52.6%)	33 (39.8%)
		GG	4 (7.8%)	3 (7.9%)	8 (9.6%)
	rs6483221	TT	29 (58.0%)	25 (67.6%)	42 (50.6%)	0.709	0.477	1.25 (0.71-2.21)	0.094	0.341	1.43 (0.75-2.74)	0.744
		TC	18 (36.0%)	8 (21.6%)	35 (42.2%)
		CC	3 (6.0%)	4 (10.8%)	6 (7.2%)
MTNR1A	rs2119882	CC	20 (39.2%)	15 (39.5%)	35 (42.2%)	0.115	0.516	1.20 (0.72-2.01)	0.792	1.000	1.017 (0.58-1.78)	0.628
		CT	27 (52.9%)	17 (44.7%)	32 (38.5%)
		TT	4 (7.8%)	6 (15.8%)	16 (19.3%)
	rs12506228	CC	21 (41.2%)	24 (63.1%)	46 (55.4%)	0.269	0.214	0.69 (0.40-1.18)	0.677	0.424	1.35 (0.71-2.59)	0.724
		CA	25 (49.0%)	12 (31.6%)	30 (36.1%)
		AA	5 (8.9%)	2 (5.3%)	7 (8.4%)
CYP1A2	rs2470890	TT	22 (43.1%)	9 (23.7%)	29 (35.4%)	0.569	0.361	1.31 (0.78-2.20)	0.431	0.399	0.77 (0.44-1.33)	0.608
		TC	24 (47.1%)	23 (60.5%)	41 (50.0%)
		CC	5 (9.8%)	6 (15.8%)	12 (14.6%)
	rs762551	AA	24 (47.1%)	11 (28.9%)	34 (41.0%)	0.470	0.350	1.32 (0.78-2.25)	0.437	0.391	0.76 (0.44-1.32)	0.648
		AC	24 (47.1%)	22 (57.9%)	39 (47.0%)
		CC	3 (5.8%)	5 (13.2%)	10 (12.0%)
	rs2472304	AA	22 (43.1%)	9 (23.7%)	29 (34.9%)	0.496	0.299	1.35 (0.81-2.27)	0.435	0.483	0.79 (0.46-1.370)	0.605
		AG	24 (47.1%)	23 (60.5%)	41 (49.4%)
		GG	5 (9.8%)	6 (15.8%)	13 (15.7%)
CYP1B1	rs1056836	GG	17 (33.3%)	14 (36.8%)	29 (34.9%)	0.708	0.801	1.07 (0.65-1.76)	0.856	1.000	0.97 (0.56-1.68)	0.576
		GC	26 (51.0%)	15 (39.5%)	37 (44.6%)
		CC	8 (15.7%)	9 (23.7%)	17 (20.5%)
Comparisons BD vs. UD did not reveal any significant differences.

## Sheet: ELISA tests
Melatonin biosynthesis pathway biomarkers	Serotonin (SERT)	Serotonin-N-acetyltransferase (AANAT)	Acetyloserotonin-O-methyltransferase (ASMT)	Melatonin (MEL)
ELISA kit product name	E0808Ge*	EH2008**	EIAab E15146h*	EIAab E0908Ge*
Standard curve range	0.78-50 ng/ml	0.156-10 ng/ml	0.156-10 ng/ml	15-1000 pg/ml
Sensitivity	<0.35 ng/ml	0.094 ng/ml	N/A	<0.39 pg/ml
Intra-assay variability coefficient	<5.2%	<8%	<5.6%	<4.1%
Inter-assay variability	<9.8%	<10%	<9.7%	<7.3%
Manufacturer: *EIAab, Wuhan, China; **FineTest, Wuhan, China
Firstly the AANAT concentrations were quantitatively determined by the sandwich ELISA Kit EIAab E1937h (EIAab, Wuhan, China). Due to all samples were below the detection range, we used 5 times more sensitive test EH2008.

## Sheet: Spearman's rank correlation
Pre-treatment	Type of depresssion	R	t(N-2)	P	ANOVA of Kruskal-Wallis rank P	The genotype associated with the highest concentration
MTNR1A_rs2119882 & ASMT	BD	-0.61	-4.58	0.0001	0.0012	CC
MTNR1A_rs2119882 & AANAT	BD	-0.34	-2.16	0.0371	0.0512	CC
AANAT_rs3760138 & MELATONIN*	UD	-0.50	-2.92	0.0072	0.0330	GG
AANAT_rs4238989 & ASMT	UD	-0.42	-2.30	0.0300	0.0761	CC
AANAT_rs4238989 & MELATONIN	UD	-0.38	-2.07	0.0487	0.0943	CC
ASMT_rs4446909 & AANAT	UD	-0.46	-2.65	0.0135	0.0450	AA
MTNR1A_rs2119882 & SEROTONIN	UD	0.38	2.11	0.0448	0.0589	CT
CYP1A2_rs762551 & AANAT	UD	0.59	3.72	0.0010	0.0022	AC
Post-treatment
AANAT_rs3760138 & AANAT	BD	0.42	3.14	0.0030	0.0094	TT
AANAT_rs4238989 & AANAT	BD	0.30	2.13	0.0384	0.0728	CG
MTNR1B_rs6483221 & AANAT	BD	0.31	2.19	0.0339	0.0999	TT
MTNR1B_rs6483221 & ASMT	BD	0.31	2.15	0.0374	0.1159	TT
MTNR1A_rs12506228 & AANAT	BD	-0.33	-2.32	0.0252	0.0269	AA
CYP1B1_rs1056836 & ASMT	BD	-0.32	-2.28	0.0277	0.0267	CC
MTNR1A_rs12506228 & AANAT	UD	-0.42	-2.64	0.0126	0.0150	AA
CYP1A2_rs762551 & AANAT	UD	0.37	2.32	0.0267	0.0290	AC

## Sheet: Microarray clinical samples
Status	Depression type	Age	Years of education	BMI	Onset of illness	Number of hospitalization	Duration of current hospitalization (days)	BDI	HDRS Pre-T	HDRS Post-T	Other drug used
Agomalatine (-)	BD	18	12	15.26	18	2	21	19	22	1	Carbamazepine, Olanzapine
Agomalatine (-)	UD	47	17	21.69	46	2	43	55	21	6	Venlafaxine, Carbamazepine, Mirtazapine
Agomalatine (-)	UD	51	12	38.73	51	1	57	35	26	3	Sertraline, Trazodone
Agomalatine (+)	BD	38	12	23.05	22	2	15	27	32	2	Escitalopram, Carbamazepine, Quetiapine, Agomelatine
Agomalatine (+)	UD	39	17	22.76	27	1	51	22	28	2	Escitalopram, Venlafaxine, Quetiapine, Agomelatine
Agomalatine (+)	UD	56	11	28.44	56	2	27	26	20	1	Duloxetine, Venlafaxine, Trazodone, bupropion, Olanzapine, Agomelatine
Agomalatine (-)	HC	58	12	25.04				4
Agomalatine (-)	HC	40	17	20.82				1
Agomalatine (-)	HC	30	17	23.53				3

## Sheet: KEGG pathways & genes
	KEGG pathway	Genes in pathway	P-value	FDR
	Clinical model
	Agomelatine (+) vs. HC	Up-regulated genes
1.	hsa04742:Taste transduction	TAS2R45, GNG13, TAS2R14, TAS2R10, TAS2R43	0.016185966436988126	1.0
2.	hsa04931:Insulin resistance	PDPK1, PRKCQ, TBC1D4, CD36, PRKAA2, PPARGC1A, PPP1CC	0.030207757103649202	1.0
3.	hsa05340:Primary immunodeficiency	CD19, TNFRSF13C, IL7R, RFXAP	0.037141927855840876	1.0
4.	hsa04724:Glutamatergic synapse	GRIK3, ADCY3, GNG13, GLS, TRPC1, SHANK2, GNAI1	0.037911973408660773	1.0
5.	hsa00250:Alanine, aspartate and glutamate metabolism	GLUD1, ASNS, GLS, RIMKLB	0.03999359103675142	1.0
6.	hsa04914:Progesterone-mediated oocyte maturation	CDC23, ADCY3, HSP90AB1, BRAF, HSP90AA1, GNAI1	0.04090805741180406	1.0
		Down-regulated genes
1.	hsa04666:Fc gamma R-mediated phagocytosis	AKT2, LIMK2, DOCK2, WASF2, HCK, CRK, MAPK3, RAC2, PLPP2, GAB2, ARPC1B, LIMK2, WAS, RAF1, PIK3CD	7.228850703895352E-5	0.01611750047950334
2.	hsa04062:Chemokine signaling pathway	AKT2, DOCK2, ADCY1, GNB2, IKBKG, SHC1, HCK, CRK, MAPK3, CCL2, PRKACA, CCR4, RAC2, CXCR1, NFKBIB, CCR1, WAS, RAF1, PIK3CD, ARRB1, STAT3, STAT3	1.9919316912132113E-4	0.01611750047950334
3.	hsa04380:Osteoclast differentiation	AKT2, LILRB3, TYK2, IKBKG, IL1B, LILRA1, MAPK3, NFKB2, LILRA4, FOS, GAB2, LILRB4, LILRA3, PIK3CD, TGFB1, JUNB, LILRA2	2.0316177075004212E-4	0.01611750047950334
4.	hsa04722:Neurotrophin signaling pathway	AKT2, NTRK1, MAP3K5, SHC1, CRK, MAPK3, NTRK2, MAPKAPK2, BAX, RAPGEF1, NFKBIB, RAF1, PIK3CD, NGFR, SH2B1	8.036244062160684E-4	0.047815652169856074
5.	hsa05142:Chagas disease (American trypanosomiasis)	AKT2, ADCY1, IKBKG, IL1B, MAPK3, CCL2, FOS, MYD88, TICAM1, TLR4, CFLAR, PIK3CD, TGFB1	0.0020617335174022084	0.07826630331012939
6.	hsa04973:Carbohydrate digestion and absorption	AKT2, ATP1B2, LCT, CACNA1D, PIK3CD, G6PC3, SLC2A5, HK3	0.002224738195209231	0.07826630331012939
7.	hsa04024:cAMP signaling pathway	AKT2, CREB5, GRIN2C, ADCY1, ATP1B2, ATP2B3, HCAR2, PDE4A, MAPK3, PRKACA, RAC2, FFAR2, FOS, GRIN2C, CACNA1D, RAF1, PIK3CD, SLC9A1, SOX9, GRIN3A	0.0028860919803173073	0.07826630331012939
8.	hsa05145:Toxoplasmosis	AKT2, TYK2, HSPA6, BIRC8, IKBKG, IL10RB, LAMA2, MAPK3, MYD88, NFKBIB, TLR4, STAT3, STAT3, TGFB1	0.0033109934211470854	0.07826630331012939
9.	hsa05020:Prion diseases	ELK1, BAX, NOTCH1, IL1B, MAPK3, STIP1, PRKACA	0.0033991730573454493	0.07826630331012939
10.	hsa05140:Leishmaniasis	FOS, ELK1, ITGB2, PTPN6, MYD88, NFKBIB, TLR4, IL1B, MAPK3, TGFB1	0.0038879623377390676	0.07826630331012939
11.	hsa04010:MAPK signaling pathway	AKT2, NTRK1, ELK1, HSPA6, CACNG3, MAP3K5, IKBKG, IL1B, CRK, MAPK3, NFKB2, NTRK2, PRKACA, MAPKAPK2, RAC2, FOS, FGF4, CACNA1D, RAF1, ARRB1, PDGFB, TGFB1	0.003992043037596479	0.07826630331012939
12.	hsa05166:HTLV-I infection	AKT2, TLN1, ITGB2, ELK1, ADCY1, ZFP36, IKBKG, ANAPC1, ATF3, LTBR, NFKB2, PRKACA, CDKN1A, BAX, FOS, ANAPC2, PIK3CD, DVL3, PDGFB, TGFB1, DVL1, VAC14	0.004174371919750552	0.07826630331012939
13.	hsa05220:Chronic myeloid leukemia	AKT2, CDKN1A, GAB2, RAF1, PIK3CD, IKBKG, SHC1, CRK, MAPK3, TGFB1	0.004275050180805387	0.07826630331012939
14.	hsa05161:Hepatitis B	AKT2, CREB5, ELK1, IKBKG, MAPK3, CDKN1A, BAX, FOS, MYD88, TICAM1, TLR4, RAF1, PIK3CD, STAT3, STAT3, TGFB1	0.004838457460083706	0.08225377682142301
15.	hsa05133:Pertussis	FOS, ITGB2, TICAM1, MYD88, TLR4, SERPING1, C4BPA, C2, IL1B, MAPK3	0.005618919029867423	0.08915351527389645
16.	hsa04668:TNF signaling pathway	AKT2, CREB5, FOS, MAP3K5, CFLAR, PIK3CD, IKBKG, TNFRSF1B, IL1B, MAPK3, CCL2, JUNB	0.007556268401798495	0.11239949247675261
17.	hsa04662:B cell receptor signaling pathway	AKT2, RAC2, FOS, PTPN6, NFKBIB, RAF1, PIK3CD, IKBKG, MAPK3	0.010820386750825545	0.15148541451155764
18.	hsa05231:Choline metabolism in cancer	AKT2, RAC2, SLC22A2, FOS, PLPP2, WASF2, WAS, RAF1, PIK3CD, PDGFB, MAPK3	0.013668459376727072	0.1807274073145024
19.	hsa05210:Colorectal cancer	AKT2, RAC2, FOS, BAX, RAF1, PIK3CD, MAPK3, TGFB1	0.01911500008011616	0.2394405273193498
20.	hsa05164:Influenza A	TMPRSS2, AKT2, TYK2, HSPA6, NXF3, IL1B, MAPK3, FURIN, CCL2, MYD88, TICAM1, NFKBIB, TLR4, RAF1, PIK3CD	0.02206714409108864	0.23995654536873606
21.	hsa05131:Shigellosis	WASF2, NFKBIB, ARPC1B, ELMO2, WAS, IKBKG, CRK, MAPK3	0.022410477867326705	0.23995654536873606
22.	hsa04014:Ras signaling pathway	PLA2G5, AKT2, ELK1, GNB2, IKBKG, SHC1, MAPK3, FOXO4, PRKACA, RAC2, RASAL1, GAB2, FGF4, RAF1, PIK3CD, PDGFB, RAB5C, NGFR	0.022482881165489972	0.23995654536873606
23.	hsa04810:Regulation of actin cytoskeleton	LIMK2, ITGAD, ITGB2, WASF2, CRK, SSH3, MAPK3, RAC2, FGF4, ARPC1B, LIMK2, ACTN3, WAS, RAF1, PIK3CD, SLC9A1, PDGFB, MYLK2	0.023690104540377198	0.23995654536873606
24.	hsa05212:Pancreatic cancer	AKT2, RAC2, RAF1, PIK3CD, IKBKG, STAT3, STAT3, MAPK3, TGFB1	0.024197298692645655	0.23995654536873606
25.	hsa05211:Renal cell carcinoma	AKT2, RAPGEF1, RAF1, PIK3CD, PDGFB, CRK, MAPK3, TGFB1	0.02607973936113181	0.2482791187179748
26.	hsa05132:Salmonella infection	FOS, WASF2, MYD88, TLR4, ARPC1B, WAS, KLC2, IL1B, MAPK3	0.03006208645898556	0.26563929868091446
27.	hsa04915:Estrogen signaling pathway	AKT2, CREB5, FOS, ADCY1, HSPA6, RAF1, PIK3CD, SHC1, MAPK3, PRKACA	0.03089223271516442	0.26563929868091446
28.	hsa05134:Legionellosis	ITGB2, MYD88, TLR4, HSPA6, ARF1, IL1B, NFKB2	0.03125168219775464	0.26563929868091446
29.	hsa05221:Acute myeloid leukemia	AKT2, RAF1, PIK3CD, IKBKG, STAT3, RARA, STAT3, MAPK3	0.03652837625030462	0.2925975448810971
30.	hsa04914:Progesterone-mediated oocyte maturation	AKT2, ADCY1, ANAPC2, PLK1, RAF1, PIK3CD, ANAPC1, MAPK3, PRKACA	0.03832207975084374	0.2925975448810971
31.	hsa04012:ErbB signaling pathway	AKT2, CDKN1A, ELK1, EREG, RAF1, PIK3CD, SHC1, CRK, MAPK3	0.03832207975084374	0.2925975448810971
32.	hsa04510:Focal adhesion	AKT2, TLN1, CAV2, ELK1, SHC1, LAMA2, CRK, MAPK3, RAC2, RAPGEF1, ACTN3, RAF1, PIK3CD, PDGFB, MYLK2, ZYX	0.039721393355231296	0.2925975448810971
33.	hsa04910:Insulin signaling pathway	AKT2, ELK1, RAPGEF1, RAF1, PIK3CD, SHC1, CRK, TRIP10, MAPK3, G6PC3, PRKACA, HK3	0.04215655530138035	0.2925975448810971
34.	hsa05200:Pathways in cancer	BIRC8, IKBKG, LAMA2, MAPK3, PRKACA, RAC2, LPAR2, CDKN1A, BAX, FOS, FGF4, PIK3CD, STAT3, STAT3, DVL1, AKT2, PTGER1, NTRK1, ADCY1, GNB2, RARA, CRK, NFKB2, RAF1, DVL3, PDGFB, TGFB1	0.04303597907441069	0.2925975448810971
35.	hsa05146:Amoebiasis	ITGB2, ADCY1, TLR4, ACTN3, PIK3CD, IL1B, LAMA2, RAB5C, TGFB1, PRKACA	0.044938713085196105	0.2925975448810971
36.	hsa04620:Toll-like receptor signaling pathway	AKT2, FOS, TICAM1, MYD88, TLR4, TOLLIP, PIK3CD, IKBKG, IL1B, MAPK3	0.044938713085196105	0.2925975448810971
37.	hsa04015:Rap1 signaling pathway	AKT2, DOCK4, TLN1, ITGB2, ADCY1, PRKD2, CRK, MAPK3, RAC2, LPAR2, FGF4, RAPGEF1, RAF1, PIK3CD, PDGFB, NGFR	0.04548785361596888	0.2925975448810971
	Agomelatine (-) vs. HC	Up-regulated genes
1.	hsa04742:Taste transduction	TAS2R45, GNG13, TAS2R14	0.03188723971197571	1.0
		Down-regulated genes
1.	hsa04080:Neuroactive ligand-receptor interaction	AVPR2, GABRQ, GRIN2C, GLP2R, TACR1, GPR50, MC5R, PRSS3, VIPR2, LPAR2, GRIK5, NPY5R, CHRNB4, CRHR2, RXFP2, ADORA1, SCTR, GRIA1, MC3R, RXFP3, TRHR, APLNR, PTGER1, GABRE, GABRR3, GHRHR, VIPR2, GRIN2C, NMUR2, GLRA1, GRIN3A	6.896018705473299E-8	1.5378121713205457E-5
2.	hsa04972:Pancreatic secretion	ADCY6, PLA2G5, CELA2A, PLA2G12B, GNAS, ATP1B2, PLA2G2A, ATP2B3, ATP2A1, SCTR, ATP2B2, PRSS3	1.98227494813503E-4	0.022102365671705586
3.	hsa05033:Nicotine addiction	SLC17A7, GABRQ, GRIN2C, GRIN2C, GABRE, GABRR3, GRIA1, GRIN3A	0.0016922349351911467	0.10728813366935908
4.	hsa04024:cAMP signaling pathway	GRIN2C, NPY, GNAS, ATP1B2, ATP2B3, CNGA4, VIPR2, ADCY6, CREB3L3, VIPR2, FOS, GRIN2C, CACNA1D, ADORA1, ATP2B2, GRIA1, SOX9, GRIN3A	0.0019244508281499385	0.10728813366935908
5.	hsa04724:Glutamatergic synapse	ADCY6, SLC17A7, GRIK5, GRIN2C, SLC38A3, GRIN2C, GNAS, CACNA1D, GRIA1, GNG3, PLA2G4F, GRIN3A	0.003865415721019508	0.17239754115747005
6.	hsa04060:Cytokine-cytokine receptor interaction	LIF, IL5, OSMR, IL20, IL12A, INHBE, IL9, CCL25, IL21, AMHR2, IL19, CCL1, THPO, THPO, IL17RB, IFNB1, CXCL12, LIF, NGFR	0.005599216104389073	0.20810419854646053
7.	hsa04630:Jak-STAT signaling pathway	LIF, IL5, TYK2, OSMR, IL20, IL12A, IL9, IL21, IL19, THPO, THPO, IFNB1, LIF, CCND1	0.007499935391606171	0.23892651318973945
8.	hsa04713:Circadian entrainment	ADCY6, GRIN2C, FOS, GRIN2C, GNAS, CACNA1D, KCNJ9, GRIA1, NOS1, GNG3	0.011913279863048526	0.30987960817188637
9.	hsa04261:Adrenergic signaling in cardiomyocytes	ADCY6, TNNT2, CREB3L3, CACNG4, GNAS, ATP1B2, PPP1R1A, CACNA1D, ATP2B3, ATP2B2, CACNG8	0.014307365338596584	0.30987960817188637
10.	hsa04014:Ras signaling pathway	PLA2G5, KSR2, IGF1, PLA2G12B, PAK3, FGF6, PLA2G2A, FGF17, EFNA3, FGF10, KDR, FGF4, NGFR, GNG3, PLA2G4F	0.01539730104953111	0.30987960817188637
11.	hsa04723:Retrograde endocannabinoid signaling	ADCY6, SLC17A7, GABRQ, GABRE, CACNA1D, GABRR3, KCNJ9, GRIA1, GNG3	0.016794438241850285	0.30987960817188637
12.	hsa05414:Dilated cardiomyopathy	ADCY6, TNNT2, CACNG4, IGF1, GNAS, CACNA1D, ITGA2B, CACNG8	0.019161926494694816	0.30987960817188637
13.	hsa04015:Rap1 signaling pathway	TLN1, IGF1, FGF6, GNAS, FGF17, ITGA2B, EFNA3, ADCY6, FGF10, LPAR2, KDR, FGF4, PFN3, NGFR	0.01937851744958494	0.30987960817188637
14.	hsa05031:Amphetamine addiction	CREB3L3, GRIN2C, FOS, GRIN2C, GNAS, CACNA1D, GRIA1, GRIN3A	0.01992405204520268	0.30987960817188637
15.	hsa04913:Ovarian steroidogenesis	ADCY6, HSD3B2, IGF1, GNAS, CYP1A1, PLA2G4F	0.020843919832189667	0.30987960817188637
16.	hsa04976:Bile secretion	ADCY6, GNAS, ATP1B2, SLCO1B1, AQP8, SLC5A1, SCTR	0.024271503882650088	0.3382840853644356
17.	hsa05032:Morphine addiction	ADCY6, GABRQ, GNAS, GABRE, GABRR3, ADORA1, KCNJ9, GNG3	0.02833948616502637	0.37174737734122826
18.	hsa04020:Calcium signaling pathway	ITPKA, TRHR, PTGER1, GRIN2C, TACR1, GNAS, ATP2B3, NOS2, NOS1, GRIN2C, CACNA1D, ATP2A1, ATP2B2	0.031523763185510464	0.3905443994649352
19.	hsa00592:alpha-Linolenic acid metabolism	PLA2G5, PLA2G12B, PLA2G2A, PLA2G4F	0.04624516550033806	0.533426674384785
20.	hsa04925:Aldosterone synthesis and secretion	ADCY6, HSD3B2, CREB3L3, CYP11B2, KCNK9, GNAS, CACNA1D	0.047840957343926904	0.533426674384785
	Unique pathways for Agomelatine treatment	Up-regulated genes
1.	hsa04914:Progesterone-mediated oocyte maturation	CDC23, ADCY3, HSP90AB1, BRAF, HSP90AA1, GNAI1	0.011169461029752066	1.0
2.	hsa04724:Glutamatergic synapse	GRIK3, ADCY3, GLS, TRPC1, SHANK2, GNAI1	0.032010685827564174	1.0
3.	hsa04151:PI3K-Akt signaling pathway	PDPK1, CD19, IL2, IFNA6, HSP90AB1, TCL1A, IL7R, TCL1B, HSP90AA1, FGF7, PRKAA2	0.04146384325048563	1.0
		Down-regulated genes
1.	hsa04062:Chemokine signaling pathway	AKT2, DOCK2, ADCY1, GNB2, IKBKG, SHC1, HCK, CRK, MAPK3, CCL2, PRKACA, CCR4, RAC2, CXCR1, NFKBIB, CCR1, WAS, RAF1, PIK3CD, ARRB1, STAT3, STAT3	3.348628530695198E-6	6.831202202618203E-4
2.	hsa04666:Fc gamma R-mediated phagocytosis	AKT2, LIMK2, DOCK2, HCK, CRK, MAPK3, RAC2, PLPP2, GAB2, ARPC1B, LIMK2, WAS, RAF1, PIK3CD	1.9635681683289156E-5	0.002002839531695494
3.	hsa04380:Osteoclast differentiation	AKT2, LILRB3, IKBKG, IL1B, LILRA1, MAPK3, NFKB2, LILRA4, GAB2, LILRB4, LILRA3, PIK3CD, TGFB1, JUNB	4.077507591798425E-4	0.02772705162422929
4.	hsa05220:Chronic myeloid leukemia	AKT2, CDKN1A, GAB2, RAF1, PIK3CD, IKBKG, SHC1, CRK, MAPK3, TGFB1	6.061173738430325E-4	0.030911986065994657
5.	hsa05020:Prion diseases	ELK1, BAX, NOTCH1, IL1B, MAPK3, STIP1, PRKACA	8.019400918148855E-4	0.03271915574604732
6.	hsa05145:Toxoplasmosis	AKT2, HSPA6, BIRC8, IKBKG, IL10RB, LAMA2, MAPK3, MYD88, NFKBIB, TLR4, STAT3, STAT3, TGFB1	0.0010607027841436053	0.03606389466088258
7.	hsa05166:HTLV-I infection	AKT2, ITGB2, ELK1, ADCY1, ZFP36, IKBKG, ATF3, LTBR, NFKB2, PRKACA, CDKN1A, BAX, ANAPC2, PIK3CD, DVL3, PDGFB, TGFB1, DVL1, VAC14	0.0020035372451752357	0.048782879077975495
8.	hsa04722:Neurotrophin signaling pathway	AKT2, BAX, NFKBIB, RAPGEF1, MAP3K5, RAF1, PIK3CD, SHC1, CRK, MAPK3, SH2B1, MAPKAPK2	0.0021554837338723038	0.048782879077975495
9.	hsa05142:Chagas disease (American trypanosomiasis)	AKT2, MYD88, ADCY1, TLR4, CFLAR, PIK3CD, IKBKG, IL1B, MAPK3, TGFB1, CCL2	0.00238831044098386	0.048782879077975495
10.	hsa05140:Leishmaniasis	ELK1, ITGB2, PTPN6, MYD88, NFKBIB, TLR4, IL1B, MAPK3, TGFB1	0.002391317601861544	0.048782879077975495
11.	hsa04668:TNF signaling pathway	AKT2, CREB5, MAP3K5, CFLAR, PIK3CD, IKBKG, TNFRSF1B, IL1B, MAPK3, CCL2, JUNB	0.002947041295125786	0.05465422038233276
12.	hsa05161:Hepatitis B	AKT2, CREB5, ELK1, IKBKG, MAPK3, CDKN1A, BAX, MYD88, TLR4, RAF1, PIK3CD, STAT3, STAT3, TGFB1	0.0032556056648439646	0.0553452963023474
13.	hsa05212:Pancreatic cancer	AKT2, RAC2, RAF1, PIK3CD, IKBKG, STAT3, STAT3, MAPK3, TGFB1	0.005701639749949573	0.0821812589278685
14.	hsa05211:Renal cell carcinoma	AKT2, RAPGEF1, RAF1, PIK3CD, PDGFB, CRK, MAPK3, TGFB1	0.006201393763555074	0.0821812589278685
15.	hsa04910:Insulin signaling pathway	AKT2, ELK1, RAPGEF1, RAF1, PIK3CD, SHC1, CRK, TRIP10, MAPK3, G6PC3, PRKACA, HK3	0.006321343690356911	0.0821812589278685
16.	hsa05205:Proteoglycans in cancer	AKT2, CAV2, ELK1, PLAUR, MAPK3, PRKACA, CDKN1A, SDC4, PTPN6, TLR4, RAF1, PIK3CD, SLC9A1, STAT3, STAT3, TGFB1	0.006915852057136322	0.0821812589278685
17.	hsa04662:B cell receptor signaling pathway	AKT2, RAC2, PTPN6, NFKBIB, RAF1, PIK3CD, IKBKG, MAPK3	0.007897350299793182	0.0821812589278685
18.	hsa04012:ErbB signaling pathway	AKT2, CDKN1A, ELK1, EREG, RAF1, PIK3CD, SHC1, CRK, MAPK3	0.00832734436938271	0.0821812589278685
19.	hsa05203:Viral carcinogenesis	CREB5, IKBKG, LTBR, MAPK3, NFKB2, PRKACA, MAPKAPK2, CCR4, GTF2H4, CDKN1A, BAX, ACTN3, PIK3CD, STAT3, STAT3, VAC14	0.008405096525626186	0.0821812589278685
20.	hsa05146:Amoebiasis	ITGB2, ADCY1, TLR4, ACTN3, PIK3CD, IL1B, LAMA2, RAB5C, TGFB1, PRKACA	0.00878053415386269	0.0821812589278685
21.	hsa05134:Legionellosis	ITGB2, MYD88, TLR4, HSPA6, ARF1, IL1B, NFKB2	0.008841215370631126	0.0821812589278685
22.	hsa04510:Focal adhesion	AKT2, CAV2, ELK1, SHC1, LAMA2, CRK, MAPK3, RAC2, RAPGEF1, ACTN3, RAF1, PIK3CD, PDGFB, MYLK2, ZYX	0.008862684786338759	0.0821812589278685
23.	hsa04010:MAPK signaling pathway	AKT2, ELK1, HSPA6, CACNG3, MAP3K5, IKBKG, IL1B, CRK, MAPK3, NFKB2, PRKACA, MAPKAPK2, RAC2, RAF1, ARRB1, PDGFB, TGFB1	0.01037906547778009	0.08583400146161528
24.	hsa04810:Regulation of actin cytoskeleton	LIMK2, ITGAD, ITGB2, CRK, SSH3, MAPK3, RAC2, ARPC1B, LIMK2, ACTN3, WAS, RAF1, PIK3CD, SLC9A1, PDGFB, MYLK2	0.010409940102792354	0.08583400146161528
25.	hsa05221:Acute myeloid leukemia	AKT2, RAF1, PIK3CD, IKBKG, STAT3, RARA, STAT3, MAPK3	0.010518872728139127	0.08583400146161528
26.	hsa05133:Pertussis	ITGB2, MYD88, TLR4, SERPING1, C4BPA, C2, IL1B, MAPK3	0.012282007974439287	0.09636652410713901
27.	hsa05164:Influenza A	TMPRSS2, AKT2, HSPA6, NXF3, IL1B, MAPK3, FURIN, CCL2, MYD88, NFKBIB, TLR4, RAF1, PIK3CD	0.013473439850018972	0.10179932331125445
28.	hsa05152:Tuberculosis	AKT2, ITGB2, IL1B, IL10RB, MAPK3, CLEC7A, BAX, MYD88, TLR4, RAF1, RAB5C, TGFB1, CD74	0.01526027160797208	0.11118197885808229
29.	hsa05210:Colorectal cancer	AKT2, RAC2, BAX, RAF1, PIK3CD, MAPK3, TGFB1	0.01688974737468815	0.11813113209527668
30.	hsa04915:Estrogen signaling pathway	AKT2, CREB5, ADCY1, HSPA6, RAF1, PIK3CD, SHC1, MAPK3, PRKACA	0.017372225308128923	0.11813113209527668
31.	hsa04014:Ras signaling pathway	AKT2, ELK1, GNB2, IKBKG, SHC1, MAPK3, FOXO4, PRKACA, RAC2, RASAL1, GAB2, RAF1, PIK3CD, PDGFB, RAB5C	0.018774759557792974	0.12054969259759843
32.	hsa05231:Choline metabolism in cancer	AKT2, RAC2, SLC22A2, PLPP2, WAS, RAF1, PIK3CD, PDGFB, MAPK3	0.019382320619197483	0.12054969259759843
33.	hsa05131:Shigellosis	NFKBIB, ARPC1B, ELMO2, WAS, IKBKG, CRK, MAPK3	0.01950068556725857	0.12054969259759843
34.	hsa05214:Glioma	AKT2, CDKN1A, RAF1, PIK3CD, SHC1, PDGFB, MAPK3	0.020903978362377833	0.12542387017426698
35.	hsa05144:Malaria	ITGB2, MYD88, TLR4, IL1B, TGFB1, CCL2	0.023074521819193953	0.1344914986033019
36.	hsa05130:Pathogenic Escherichia coli infection	TLR4, ARPC1B, WAS, TUBB4A, TUBA1A, TUBA1C	0.02694884249874232	0.14684251386724226
37.	hsa05215:Prostate cancer	AKT2, CREB5, CDKN1A, RAF1, PIK3CD, IKBKG, PDGFB, MAPK3	0.02735301728899611	0.14684251386724226
38.	hsa04540:Gap junction	ADCY1, RAF1, TUBB4A, PDGFB, MAPK3, TUBA1A, TUBA1C, PRKACA	0.02735301728899611	0.14684251386724226
39.	hsa04068:FoxO signaling pathway	AKT2, CDKN1A, SGK1, RAF1, PIK3CD, STAT3, STAT3, MAPK3, G6PC3, TGFB1, FOXO4	0.03513556841241602	0.18378605015725302
40.	hsa04919:Thyroid hormone signaling pathway	AKT2, MED12, NOTCH1, RAF1, PIK3CD, SLC9A1, NCOA1, MAPK3, PRKACA	0.03828176791285473	0.19005636534064652
41.	hsa04621:NOD-like receptor signaling pathway	PYDC1, NFKBIB, IKBKG, IL1B, MAPK3, CCL2	0.038369009432556084	0.19005636534064652
42.	hsa05200:Pathways in cancer	AKT2, ADCY1, BIRC8, GNB2, IKBKG, LAMA2, CRK, RARA, MAPK3, NFKB2, PRKACA, RAC2, CDKN1A, BAX, RAF1, PIK3CD, DVL3, PDGFB, STAT3, STAT3, TGFB1, DVL1	0.03912925168778017	0.19005636534064652
43.	hsa04066:HIF-1 signaling pathway	AKT2, CDKN1A, TLR4, PIK3CD, STAT3, LTBR, STAT3, MAPK3, HK3	0.04116050628126532	0.19527309956693317
44.	hsa05100:Bacterial invasion of epithelial cells	CAV2, ARPC1B, ELMO2, WAS, PIK3CD, SHC1, CRK	0.04563486768336107	0.21157984107740135
45.	hsa04142:Lysosome	MCOLN1, CLN3, DNASE2, GALNS, IDS, AP1B1, ACP2, AP4M1, PSAP	0.04924499112344553	0.22324395975961975
	Cell culture model
	Melatonin (+) vs. Melatonin (-)	Up-regulated genes
		-
		Down-regulated genes
1.	hsa03018:RNA degradation	HSPA9, LSM6, PABPC5, CNOT7, CNOT10, WDR61, ENO2, PARN, LSM5, PAN3, LSM8, LSM4, ZCCHC7, EXOSC7, PNPT1, CNOT4, CNOT8, PATL1, TOB2, SKIV2L2, XRN1, PAPD7, DCP2, PFKM, DCP1B, BTG4, EXOSC3, PAN2, MPHOSPH6, ZCCHC7, EXOSC2, EXOSC10	7.860164236566969E-4	0.2318748449787256
2.	hsa05200:Pathways in cancer	MITF, FGF1, GNGT1, PRKCB, GNAS, ABL1, FGF5, GNG11, BCL2, CKS2, RARB, LAMA3, CXCL8, LAMB4, RUNX1, BID, GNG4, BRCA2, CTNNA1, ARHGEF12, CRK, GNB4, CASP3, TGFA, MSH6, FLT3, GNA13, LAMA1, VEGFC, CBLC, KITLG, PRKCA, RUNX1, CDK6, FGF5, LAMC2, DCC, MDM2, STAT5A, CTBP1, CXCL12, ADCY6, COL4A5, FGFR2, RXRA, MAPK8, MSH2, CBLB, TGFB3, HSP90AB1, NRAS, GNG10, CASP8, SMAD2, FGF12, PIK3CD, PTGER3, E2F3, CKS1B, FG…	0.009724734858755095	1.0
3.	hsa03460:Fanconi anemia pathway	BTNL3, FANCD2, SLX4, FANCC, POLK, FAN1, FANCA, BRCA1, RPA2, FANCF, POLH, PMS2, FAAP24, FANCM, REV1, POLI, BRCA2, CENPX, PALB2, EME2	0.01837372287178011	1.0
4.	hsa01100:Metabolic pathways	ACSS2, ST6GAL1, SDHD, RRM1, PMVK, TM7SF2, ST3GAL6, FUT9, KDSR, ACOX2, ATP6V1C2, GAD2, AOC1, PIP5K1B, PNLIPRP1, GUSB, AKR1D1, PCYT1B, IMPA1, CSGALNACT2, SCP2, LIPC, GLB1, PAFAH2, MSMO1, ALDH5A1, BCKDHB, UQCR10, B3GNT2, GPT2, LIPT1, GALNT2, CYP19A1, PRODH2, UGT2B7, GPAT3, ATP6V0D2, NDUFA7, NMNAT2, XYLB, MPI, TYMS, MTMR6, BCKDHB, SELENOI, ACAA2, FDPS, GPAM, DLAT, LCLAT1, HAO2, GALNT8, RDH12, GAPDHS,…	0.024243528813680748	1.0
5.	hsa04713:Circadian entrainment	CALM1, GNGT1, PRKCB, KCNJ6, GRIN2B, GNAS, KCNJ5, GNG11, RYR2, GRIA3, PRKCA, GNG10, PER3, GNG10, PER2, GNB5, GNG4, ADCY2, ITPR1, PER2, GRIN2A, GUCY1A3, ADCY7, MTNR1A, GRIA2, NOS1, GNB4, PER3, ITPR3, GRIN2A, ADCY6, GNG10, GUCY1B3, GNAI1, ADCY10, CREB1	0.02512842133952494	1.0
6.	hsa01130:Biosynthesis of antibiotics	FBP1, ICMT, PDHA1, OAT, EHHADH, ACSS2, SDHD, CYP51A1, ACO1, TM7SF2, GFPT2, OGDHL, HADHA, PGM3, GFPT1, GFPT1ALDH2, PAFAH2, AK2, BCAT1, SHMT1, MSMO1, BCKDHB, BPGM, AMPD3, UGP2, AADAT, MDH1, HK1, BCKDHB, PPAT, ACAA2, AMPD1, ACAA2FDPS, PCCB, DLAT, ENO2, HAO2, HKDC1, HMGCS1, ACADM, PRPS2, LSS, PAPSS2, GPI, ACAT1, PAICS, CAT, RPIA, SQLE, IDH3G, HK2, HSD17B7, SUCLG1, PCYOX1, PSPH, GALM, PFKM, FNTA, ADH5…	0.03755469945164978	1.0
7.	hsa05134:Legionellosis	HBS1L, APAF1, ARF1, GOLGA7, IL12A, SAR1A, NAIP, BCL2L13, CASP3, CASP8, TLR2, CASP1, HBS1L, HSPA1A, CXCL8, CYCS, CASP7, SAR1B, CR1, CYCS, ITGB2	0.044161665585858295	1.0
8.	hsa04810:Regulation of actin cytoskeleton	FGF1, ITGB3, PAK5, FGF5, PPP1R12B, PFN4, NRAS, FGD3, CFL2, MSN, PIP5K1B, FGF12, PIK3CD, PIP5K1A, FGF7, BDKRB1, VAV2, ARHGEF12, BAIAP2, ITGAD, RDX, ITGA4, PTK2, ROCK2, CRK, EGF, ITGB8, FGF1, MRAS, PIK3CA, ARHGEF7, CYFIP2, CYFIP1, TMSB4X, PIKFYVE, ITGB2, FGF16, GNA13, PIKFYVE, ARHGEF6, PIP4K2A, DIAPH1, PIP5K1C, SRC, FGF5, FGF20, EZR, SCIN, CTNNA3, SSH1, CRKL, ITGA8, DIAPH3, FGFR2, SLC9A1, ACTN4, PD…	0.044628454145674325	1.0
9.	hsa04726:Serotonergic synapse	GNGT1, PRKCB, PTGS1, KCNJ6, KCND2, GNAS, HTR7, HTR2B, KCNJ5, KRT2, NRAS, GNG11, PRKCA, GNG10, CYP4X1, PTGS2, GNG10, ALOX12, GNB5, GNG4, DDC, ALOX15, CYP2C18, HTR2A, ITPR1, ALOX5, HTR4, SLC18A1, HTR3B, GNB4, CTR9, ITPR3, CASP3, GNG10, CYP2C8, GNAI1	0.04518947292815971	1.0
10.	hsa04610:Complement and coagulation cascades	MASP1, FGG, C5AR1, PLG, SERPINC1, PLAUR, FGA, FGA, FGB, TFPI, MBL2, SERPINA5, C9, C5, PROC, CD55, CD59, SERPING1, CR1, F5, CD46, PLAT, BDKRB1, F2R	0.0453769153152632	1.0
Pathways in bold pass the FDR correction

## Sheet: Most freguent genes in pathways
Gene	Genes from unique list for Agomelatine (+)	Agomelatine (+) vs. HC	Melatonin (+) vs. (-)
MAPK3	38	33	-
PIK3CD	32	29	2
AKT2	31	29	-
RAF1	27	23	1
STAT3	20	-	-
IKBKG	18	16	-
TGFB1	17	13	-
CRK	13	13	2
PRKACA	13	11	-
IL1B	13	12	-
TLR4	13	10	-
RAC2	11	13	-
CDKN1A	11	-	-
PDGFB	11	-	-
SHC1	10	-	-
ELK1	10	-	-
FOS	-	16	-
