# Supplementary material for: Molecular Regulation of the Melatonin Biosynthesis Pathway in Unipolar and Bipolar Depression
Source: Front Pharmacol. 2021 Apr 26;12:666541. doi: 10.3389/fphar.2021.666541 (PMC8107693; doi:10.3389/fphar.2021.666541)
Supplement: Supplementary file 2 [file DataSheet2.xlsx]

## Sheet: Agomelatine (+) vs. HC_UP
Category	Term	Count	%	PValue	Genes	List Total	Pop Hits	Pop Total	Fold Enrichment	Bonferroni	Benjamini	FDR
GOTERM_BP_FAT	GO:0051276~chromosome organization	50	9.505703422053232	1.6048984002920282E-4	A_23_P369666, A_24_P34545, A_23_P341532, A_23_P60354, A_32_P114896, A_24_P827, A_23_P167194, A_23_P217015, A_23_P26358, A_23_P99693, A_23_P59138, A_23_P30813, A_23_P405110, A_23_P163580, A_23_P14389, A_23_P147070, A_24_P153576, A_23_P113572, A_32_P159400, A_23_P39034, A_23_P70201, A_24_P204214, A_23_P161644, A_23_P145657, A_24_P386771, A_23_P26021, A_23_P60499, A_24_P913227, A_24_P130865, A_23_P8…	404	1184	16650	1.7404084158415842	0.5190021134494306	0.7318336705331648	0.7318336705331648
GOTERM_BP_FAT	GO:0006325~chromatin organization	34	6.4638783269961975	0.001052256333071696	A_23_P369666, A_24_P34545, A_23_P341532, A_23_P60499, A_24_P130865, A_23_P60354, A_23_P83453, A_24_P827, A_23_P167194, A_24_P254965, A_23_P217015, A_23_P28953, A_23_P252764, A_32_P94160, A_23_P99693, A_24_P260639, A_23_P211056, A_23_P63847, A_23_P75083, A_23_P59138, A_23_P30813, A_23_P163580, A_24_P153576, A_23_P18447, A_32_P192615, A_23_P117515, A_24_P83183, A_24_P268015, A_32_P159400, A_23_P323…	404	768	16650	1.8245281559405941	0.9917769588281633	1.0	1.0
GOTERM_BP_FAT	GO:0006259~DNA metabolic process	40	7.604562737642586	0.002055541381273361	A_23_P30122, A_23_P26021, A_24_P34545, A_23_P404494, A_23_P134008, A_32_P114896, A_24_P39639, A_24_P374586, A_24_P254965, A_23_P217015, A_24_P55295, A_23_P26358, A_23_P28953, A_23_P78372, A_24_P41975, A_23_P99693, A_23_P63847, A_23_P141447, A_23_P150189, A_32_P26330, A_23_P126212, A_24_P394698, A_23_P122174, A_32_P210202, A_23_P59138, A_23_P30813, A_24_P188164, A_23_P10385, A_23_P350234, A_24_P15…	404	995	16650	1.6567988457137173	0.9999158504926108	1.0	1.0
GOTERM_BP_FAT	GO:1902589~single-organism organelle organization	58	11.02661596958175	0.002261024483999781	A_23_P214821, A_32_P790284, A_24_P29594, A_23_P375549, A_23_P57268, A_23_P152330, A_23_P53663, A_32_P207243, A_23_P155969, A_23_P167194, A_24_P222599, A_23_P67785, A_23_P88095, A_23_P70794, A_24_P68311, A_32_P226009, A_32_P196021, A_23_P396917, A_23_P405110, A_23_P163580, A_23_P147070, A_32_P68050, A_32_P117354, A_24_P18802, A_23_P162378, A_24_P204214, A_23_P161644, A_24_P145316, A_23_P348159, A_…	404	1612	16650	1.4828452448222487	0.9999670969478738	1.0	1.0
GOTERM_BP_FAT	GO:0016569~covalent chromatin modification	25	4.752851711026616	0.004024387685650867	A_23_P369666, A_24_P34545, A_23_P341532, A_24_P130865, A_23_P83453, A_24_P827, A_24_P254965, A_23_P217015, A_23_P28953, A_32_P94160, A_24_P260639, A_23_P211056, A_23_P75083, A_23_P18447, A_32_P192615, A_23_P117515, A_24_P83183, A_24_P268015, A_32_P159400, A_23_P323094, A_23_P39034, A_23_P70201, A_23_P161644, A_24_P204214, A_24_P277155, A_23_P211064	404	550	16650	1.8733123312331235	0.9999999896702051	1.0	1.0
GOTERM_BP_FAT	GO:1900046~regulation of hemostasis	8	1.520912547528517	0.004228009019173753	A_23_P214821, A_23_P1374, A_23_P111583, A_23_P50919, A_23_P36531, A_23_P302018, A_23_P24104, A_24_P364296	404	84	16650	3.9250353606789252	0.9999999959339498	1.0	1.0
GOTERM_BP_FAT	GO:0030193~regulation of blood coagulation	8	1.520912547528517	0.004228009019173753	A_23_P214821, A_23_P1374, A_23_P111583, A_23_P50919, A_23_P36531, A_23_P302018, A_23_P24104, A_24_P364296	404	84	16650	3.9250353606789252	0.9999999959339498	1.0	1.0
GOTERM_BP_FAT	GO:0009725~response to hormone	34	6.4638783269961975	0.005577238995465617	A_23_P214821, A_23_P393777, A_23_P375566, A_23_P54736, A_23_P88589, A_23_P83453, A_32_P114896, A_24_P222599, A_23_P119418, A_23_P88095, A_23_P115046, A_24_P925040, A_23_P67864, A_23_P109785, A_24_P181422, A_24_P55295, A_24_P159181, A_23_P28953, A_32_P94160, A_23_P125435, A_23_P77043, A_23_P145694, A_23_P18447, A_32_P192615, A_32_P159400, A_23_P1374, A_23_P39034, A_23_P379475, A_23_P17522, A_23_P1…	404	854	16650	1.6407934704477474	0.999999999991605	1.0	1.0
GOTERM_BP_FAT	GO:0050818~regulation of coagulation	8	1.520912547528517	0.005806210701044012	A_23_P214821, A_23_P1374, A_23_P111583, A_23_P50919, A_23_P36531, A_23_P302018, A_23_P24104, A_24_P364296	404	89	16650	3.704527756146401	0.9999999999970626	1.0	1.0
GOTERM_BP_FAT	GO:1903034~regulation of response to wounding	10	1.9011406844106464	0.009593290236890286	A_23_P214821, A_23_P1374, A_23_P111583, A_23_P50919, A_23_P36531, A_23_P42935, A_24_P55295, A_23_P302018, A_23_P24104, A_24_P364296	404	147	16650	2.8035966861992323	1.0	1.0	1.0
GOTERM_BP_FAT	GO:0048545~response to steroid hormone	18	3.4220532319391634	0.01197972444365492	A_23_P214821, A_23_P88589, A_32_P114896, A_23_P18447, A_32_P192615, A_32_P159400, A_23_P119418, A_23_P39034, A_23_P17522, A_24_P181422, A_23_P109785, A_23_P161644, A_24_P159181, A_24_P381441, A_23_P28953, A_23_P70060, A_23_P125435, A_23_P77043	404	381	16650	1.9470647852186793	1.0	1.0	1.0
GOTERM_BP_FAT	GO:0048278~vesicle docking	6	1.1406844106463878	0.012105538515325875	A_24_P7946, A_23_P162378, A_24_P925040, A_32_P16258, A_24_P364296, A_24_P18802	404	57	16650	4.338196977592496	1.0	1.0	1.0
GOTERM_BP_FAT	GO:0002821~positive regulation of adaptive immune response	7	1.3307984790874523	0.012211759750604182	A_23_P30122, A_23_P1374, A_23_P91764, A_32_P223777, A_24_P113144, A_23_P99693, A_24_P39639	404	79	16650	3.6517734051886204	1.0	1.0	1.0
GOTERM_BP_FAT	GO:0061041~regulation of wound healing	9	1.7110266159695817	0.01267058294230723	A_23_P214821, A_23_P1374, A_23_P111583, A_23_P50919, A_23_P36531, A_24_P55295, A_23_P302018, A_23_P24104, A_24_P364296	404	128	16650	2.8977800123762374	1.0	1.0	1.0
GOTERM_BP_FAT	GO:0002819~regulation of adaptive immune response	9	1.7110266159695817	0.01267058294230723	A_23_P30122, A_23_P1374, A_23_P91764, A_32_P223777, A_23_P404494, A_23_P78372, A_24_P113144, A_23_P99693, A_24_P39639	404	128	16650	2.8977800123762374	1.0	1.0	1.0
GOTERM_BP_FAT	GO:0032844~regulation of homeostatic process	20	3.802281368821293	0.014063494958403644	A_23_P30122, A_23_P214821, A_23_P345942, A_23_P153930, A_23_P150189, A_23_P33984, A_24_P230563, A_23_P375566, A_23_P18447, A_24_P84396, A_23_P113572, A_24_P222599, A_23_P1374, A_23_P39034, A_23_P111583, A_24_P254965, A_24_P55295, A_24_P28977, A_32_P94160, A_23_P145514	404	451	16650	1.8276217865689008	1.0	1.0	1.0
GOTERM_BP_FAT	GO:0050817~coagulation	17	3.2319391634980987	0.014227993521670146	A_23_P214821, A_23_P346953, A_23_P393645, A_23_P317105, A_23_P36531, A_32_P132438, A_23_P302018, A_23_P2355, A_24_P222599, A_23_P1374, A_23_P71757, A_23_P111583, A_23_P50919, A_23_P162766, A_24_P145316, A_23_P24104, A_24_P364296	404	358	16650	1.9570357873776205	1.0	1.0	1.0
GOTERM_BP_FAT	GO:0007599~hemostasis	17	3.2319391634980987	0.014227993521670146	A_23_P214821, A_23_P346953, A_23_P393645, A_23_P317105, A_23_P36531, A_32_P132438, A_23_P302018, A_23_P2355, A_24_P222599, A_23_P1374, A_23_P71757, A_23_P111583, A_23_P50919, A_23_P162766, A_24_P145316, A_23_P24104, A_24_P364296	404	358	16650	1.9570357873776205	1.0	1.0	1.0
GOTERM_BP_FAT	GO:0048015~phosphatidylinositol-mediated signaling	11	2.091254752851711	0.014309117221568532	A_24_P222599, A_23_P214821, A_23_P113572, A_23_P115792, A_24_P131589, A_23_P212568, A_23_P50919, A_23_P109488, A_32_P196021, A_23_P349310, A_23_P134601	404	184	16650	2.463812957382695	1.0	1.0	1.0
GOTERM_BP_FAT	GO:0071383~cellular response to steroid hormone stimulus	13	2.4714828897338403	0.014690998656271473	A_23_P214821, A_23_P88589, A_32_P114896, A_23_P18447, A_32_P192615, A_32_P159400, A_23_P119418, A_23_P39034, A_23_P109785, A_23_P161644, A_24_P381441, A_23_P28953, A_23_P70060	404	241	16650	2.223100940799474	1.0	1.0	1.0
GOTERM_BP_FAT	GO:0010467~gene expression	150	28.517110266159694	0.015718829005516546	A_23_P369666, A_23_P214821, A_24_P34545, A_24_P29594, A_23_P341532, A_32_P206479, A_23_P365060, A_23_P132763, A_24_P827, A_23_P411723, A_24_P222599, A_23_P325040, A_32_P109572, A_24_P384569, A_23_P50919, A_23_P134384, A_23_P217015, A_23_P254442, A_24_P167496, A_23_P26358, A_24_P159181, A_23_P55091, A_23_P78372, A_23_P99693, A_24_P49517, A_23_P393645, A_23_P129466, A_32_P148275, A_23_P371076, A_23…	404	5306	16650	1.165083055610499	1.0	1.0	1.0
GOTERM_BP_FAT	GO:0048017~inositol lipid-mediated signaling	11	2.091254752851711	0.01585738155337711	A_24_P222599, A_23_P214821, A_23_P113572, A_23_P115792, A_24_P131589, A_23_P212568, A_23_P50919, A_23_P109488, A_32_P196021, A_23_P349310, A_23_P134601	404	187	16650	2.4242865463016887	1.0	1.0	1.0
GOTERM_BP_FAT	GO:0043484~regulation of RNA splicing	8	1.520912547528517	0.016711824119630507	A_23_P366453, A_24_P191833, A_23_P357811, A_32_P109572, A_24_P145911, A_24_P453497, A_23_P14389, A_23_P318396	404	109	16650	3.0247978926333	1.0	1.0	1.0
GOTERM_BP_FAT	GO:0016310~phosphorylation	70	13.307984790874524	0.017577186725124993	A_23_P61406, A_23_P214821, A_23_P337270, A_23_P215634, A_24_P404458, A_23_P316410, A_23_P212568, A_24_P823684, A_23_P112596, A_32_P207243, A_23_P155969, A_24_P222599, A_23_P111583, A_23_P67864, A_32_P223777, A_23_P26358, A_32_P196021, A_23_P346265, A_24_P356, A_24_P230563, A_32_P68050, A_23_P113572, A_23_P167585, A_24_P204214, A_24_P145316, A_24_P381441, A_23_P400984, A_32_P108655, A_23_P30122, A…	404	2229	16650	1.294257958770305	1.0	1.0	1.0
GOTERM_BP_FAT	GO:0000018~regulation of DNA recombination	6	1.1406844106463878	0.01808179966803193	A_23_P30122, A_23_P150189, A_23_P404494, A_23_P78372, A_24_P113144, A_24_P39639	404	63	16650	3.925035360678925	1.0	1.0	1.0
GOTERM_BP_FAT	GO:0051252~regulation of RNA metabolic process	110	20.912547528517113	0.01918152320551569	A_23_P369666, A_23_P214821, A_24_P34545, A_23_P341532, A_32_P206479, A_23_P132763, A_24_P827, A_23_P411723, A_24_P222599, A_23_P325040, A_32_P109572, A_24_P384569, A_23_P134384, A_23_P217015, A_23_P254442, A_23_P78372, A_23_P99693, A_24_P49517, A_23_P129466, A_32_P148275, A_23_P371076, A_23_P203540, A_24_P453497, A_23_P310086, A_23_P14389, A_24_P328504, A_23_P200310, A_23_P39034, A_24_P145911, A_…	404	3762	16650	1.2050547159979157	1.0	1.0	1.0
GOTERM_BP_FAT	GO:0051642~centrosome localization	4	0.7604562737642585	0.019538367803054162	A_24_P68311, A_23_P162378, A_23_P130089, A_23_P416142	404	24	16650	6.868811881188119	1.0	1.0	1.0
GOTERM_BP_FAT	GO:0007596~blood coagulation	16	3.041825095057034	0.0199830831523339	A_23_P214821, A_23_P346953, A_23_P393645, A_23_P317105, A_23_P36531, A_32_P132438, A_23_P302018, A_23_P2355, A_24_P222599, A_23_P1374, A_23_P71757, A_23_P111583, A_23_P50919, A_23_P162766, A_24_P145316, A_23_P24104	404	342	16650	1.928087545596665	1.0	1.0	1.0
GOTERM_BP_FAT	GO:0016570~histone modification	19	3.6121673003802277	0.021202504319649897	A_23_P369666, A_24_P34545, A_23_P341532, A_24_P130865, A_23_P18447, A_32_P192615, A_23_P117515, A_24_P83183, A_24_P268015, A_24_P827, A_32_P159400, A_23_P323094, A_24_P254965, A_23_P217015, A_23_P161644, A_23_P28953, A_32_P94160, A_23_P211064, A_24_P260639, A_23_P211056	404	440	16650	1.7796467146714672	1.0	1.0	1.0
GOTERM_BP_FAT	GO:0033160~positive regulation of protein import into nucleus, translocation	3	0.5703422053231939	0.023125757117792668	A_32_P159400, A_24_P823684, A_23_P162874	404	10	16650	12.363861386138614	1.0	1.0	1.0
GOTERM_BP_FAT	GO:0002822~regulation of adaptive immune response based on somatic recombination of immune receptors built from immunoglobulin superfamily domains	8	1.520912547528517	0.023660436849805403	A_23_P30122, A_23_P1374, A_23_P91764, A_23_P404494, A_23_P78372, A_24_P113144, A_23_P99693, A_24_P39639	404	117	16650	2.817974105102818	1.0	1.0	1.0
GOTERM_BP_FAT	GO:0050909~sensory perception of taste	6	1.1406844106463878	0.02433901684959593	A_23_P111583, A_23_P303851, A_23_P54736, A_23_P105495, A_23_P64888, A_23_P371254	404	68	16650	3.636429819452533	1.0	1.0	1.0
GOTERM_BP_FAT	GO:0010468~regulation of gene expression	124	23.574144486692013	0.02460114696928215	A_23_P369666, A_23_P214821, A_24_P34545, A_23_P341532, A_32_P206479, A_23_P132763, A_24_P827, A_23_P411723, A_24_P222599, A_23_P325040, A_32_P109572, A_24_P384569, A_23_P50919, A_23_P134384, A_23_P217015, A_23_P254442, A_23_P78372, A_23_P99693, A_24_P49517, A_23_P129466, A_32_P148275, A_23_P371076, A_23_P203540, A_24_P453497, A_23_P310086, A_23_P14389, A_24_P328504, A_23_P200310, A_23_P39034, A_2…	404	4345	16650	1.1761555902425687	1.0	1.0	1.0
GOTERM_BP_FAT	GO:0031400~negative regulation of protein modification process	23	4.3726235741444865	0.02495053348593344	A_23_P30122, A_23_P425332, A_23_P75083, A_23_P215634, A_24_P913227, A_23_P251151, A_23_P88589, A_24_P396753, A_23_P18447, A_32_P192615, A_23_P8820, A_32_P159400, A_24_P222599, A_23_P18641, A_24_P225604, A_24_P254965, A_23_P217015, A_24_P204214, A_24_P145316, A_23_P416142, A_24_P381441, A_23_P28953, A_24_P126484	404	578	16650	1.6399585460276134	1.0	1.0	1.0
GOTERM_BP_FAT	GO:0032269~negative regulation of cellular protein metabolic process	35	6.653992395437262	0.025655978893500915	A_23_P30122, A_23_P214821, A_23_P425332, A_24_P147461, A_23_P215634, A_24_P913227, A_23_P251151, A_24_P823684, A_24_P902728, A_23_P88589, A_23_P83453, A_23_P318396, A_23_P8820, A_24_P222599, A_23_P18641, A_24_P225604, A_23_P115046, A_23_P50919, A_24_P254965, A_23_P217015, A_23_P166929, A_23_P28953, A_24_P126484, A_23_P349310, A_23_P75083, A_23_P59138, A_24_P396753, A_23_P18447, A_32_P192615, A_32…	404	992	16650	1.4540831603321622	1.0	1.0	1.0
GOTERM_BP_FAT	GO:0045191~regulation of isotype switching	4	0.7604562737642585	0.026776706766592027	A_23_P30122, A_23_P78372, A_24_P113144, A_24_P39639	404	27	16650	6.105610561056106	1.0	1.0	1.0
GOTERM_BP_FAT	GO:0032870~cellular response to hormone stimulus	24	4.562737642585551	0.02696575090346095	A_23_P214821, A_23_P393777, A_23_P145694, A_23_P375566, A_23_P54736, A_23_P88589, A_23_P83453, A_32_P114896, A_23_P18447, A_32_P192615, A_32_P159400, A_24_P222599, A_23_P1374, A_23_P119418, A_23_P88095, A_23_P39034, A_24_P925040, A_23_P67864, A_23_P109785, A_23_P161644, A_24_P381441, A_23_P28953, A_23_P70060, A_32_P94160	404	616	16650	1.6056962839141056	1.0	1.0	1.0
GOTERM_BP_FAT	GO:0022406~membrane docking	6	1.1406844106463878	0.02718705917101863	A_24_P7946, A_23_P162378, A_24_P925040, A_32_P16258, A_24_P364296, A_24_P18802	404	70	16650	3.5325318246110324	1.0	1.0	1.0
GOTERM_BP_FAT	GO:0045793~positive regulation of cell size	3	0.5703422053231939	0.027818270722077525	A_23_P214821, A_24_P823684, A_23_P162874	404	11	16650	11.239873987398738	1.0	1.0	1.0
GOTERM_BP_FAT	GO:0016070~RNA metabolic process	131	24.904942965779465	0.02925333733063612	A_23_P369666, A_23_P214821, A_24_P34545, A_23_P341532, A_32_P206479, A_23_P365060, A_23_P132763, A_24_P827, A_23_P411723, A_24_P222599, A_23_P325040, A_32_P109572, A_24_P384569, A_23_P134384, A_23_P217015, A_23_P254442, A_24_P167496, A_23_P26358, A_24_P159181, A_23_P55091, A_23_P78372, A_23_P99693, A_24_P49517, A_23_P129466, A_32_P148275, A_23_P371076, A_23_P203540, A_24_P453497, A_23_P310086, A_…	404	4648	16650	1.1615503740563384	1.0	1.0	1.0
GOTERM_BP_FAT	GO:0019219~regulation of nucleobase-containing compound metabolic process	117	22.24334600760456	0.030778425386251047	A_23_P369666, A_23_P214821, A_24_P34545, A_23_P341532, A_32_P206479, A_23_P132763, A_24_P827, A_23_P411723, A_24_P222599, A_23_P325040, A_32_P109572, A_24_P384569, A_23_P67864, A_23_P134384, A_23_P217015, A_23_P254442, A_23_P78372, A_23_P99693, A_24_P49517, A_23_P129466, A_32_P148275, A_23_P371076, A_23_P203540, A_24_P453497, A_23_P310086, A_23_P14389, A_24_P328504, A_23_P200310, A_23_P39034, A_2…	404	4104	16650	1.1749283480979675	1.0	1.0	1.0
GOTERM_BP_FAT	GO:0043401~steroid hormone mediated signaling pathway	10	1.9011406844106464	0.03137007859084737	A_32_P159400, A_23_P39034, A_23_P109785, A_23_P161644, A_23_P88589, A_24_P381441, A_23_P70060, A_32_P114896, A_32_P192615, A_23_P18447	404	180	16650	2.2896039603960396	1.0	1.0	1.0
GOTERM_BP_FAT	GO:0060707~trophoblast giant cell differentiation	3	0.5703422053231939	0.032855637120573905	A_32_P210202, A_23_P88589, A_23_P155969	404	12	16650	10.303217821782178	1.0	1.0	1.0
GOTERM_BP_FAT	GO:0051382~kinetochore assembly	3	0.5703422053231939	0.032855637120573905	A_23_P163580, A_23_P63219, A_23_P167194	404	12	16650	10.303217821782178	1.0	1.0	1.0
GOTERM_BP_FAT	GO:0007059~chromosome segregation	15	2.8517110266159698	0.03345855233966022	A_23_P337270, A_23_P150189, A_23_P341532, A_23_P85269, A_24_P913227, A_23_P59358, A_23_P405110, A_23_P163580, A_23_P147070, A_23_P167194, A_24_P254965, A_23_P63219, A_23_P145657, A_24_P386771, A_23_P46309	404	334	16650	1.8508774530147627	1.0	1.0	1.0
GOTERM_BP_FAT	GO:0032846~positive regulation of homeostatic process	11	2.091254752851711	0.033992145281761255	A_24_P222599, A_23_P214821, A_23_P113572, A_23_P1374, A_23_P153930, A_23_P150189, A_23_P33984, A_23_P39034, A_24_P28977, A_23_P18447, A_24_P84396	404	212	16650	2.138403698860452	1.0	1.0	1.0
GOTERM_BP_FAT	GO:0030518~intracellular steroid hormone receptor signaling pathway	8	1.520912547528517	0.03485485862221851	A_32_P159400, A_23_P39034, A_23_P161644, A_24_P381441, A_23_P70060, A_32_P114896, A_32_P192615, A_23_P18447	404	127	16650	2.5960863802915726	1.0	1.0	1.0
GOTERM_BP_FAT	GO:0051094~positive regulation of developmental process	37	7.0342205323193925	0.035077342639922196	A_23_P30122, A_23_P214821, A_23_P369666, A_24_P879740, A_23_P215634, A_23_P251151, A_23_P53663, A_24_P902728, A_23_P404494, A_23_P411723, A_23_P318396, A_24_P39639, A_23_P111583, A_24_P48723, A_23_P50919, A_32_P223777, A_24_P55295, A_23_P65307, A_32_P196021, A_23_P28953, A_23_P99693, A_23_P153930, A_24_P230563, A_24_P131589, A_23_P59138, A_23_P310086, A_23_P10980, A_23_P14389, A_23_P18447, A_24_P…	404	1089	16650	1.4002536617298094	1.0	1.0	1.0
GOTERM_BP_FAT	GO:0010629~negative regulation of gene expression	48	9.125475285171103	0.03511923695055162	A_23_P214821, A_23_P341532, A_23_P60354, A_23_P53663, A_32_P153892, A_32_P207243, A_23_P411723, A_23_P318396, A_23_P111583, A_23_P134384, A_23_P50919, A_23_P217015, A_23_P109785, A_24_P55295, A_23_P99693, A_23_P40866, A_23_P59138, A_23_P371076, A_23_P30813, A_23_P310086, A_23_P14389, A_23_P39034, A_23_P200310, A_24_P145911, A_24_P204214, A_24_P21056, A_23_P26021, A_23_P316511, A_24_P130865, A_24_…	404	1485	16650	1.332133213321332	1.0	1.0	1.0
GOTERM_BP_FAT	GO:0002824~positive regulation of adaptive immune response based on somatic recombination of immune receptors built from immunoglobulin superfamily domains	6	1.1406844106463878	0.03520604702226378	A_23_P30122, A_23_P1374, A_23_P91764, A_24_P113144, A_23_P99693, A_24_P39639	404	75	16650	3.297029702970297	1.0	1.0	1.0
GOTERM_BP_FAT	GO:0030336~negative regulation of cell migration	11	2.091254752851711	0.035944551619285676	A_23_P369666, A_23_P215634, A_24_P81965, A_24_P196592, A_23_P42935, A_23_P88589, A_24_P390495, A_23_P18447, A_24_P126484, A_23_P253301, A_23_P502047	404	214	16650	2.118418617562691	1.0	1.0	1.0
GOTERM_BP_FAT	GO:0016445~somatic diversification of immunoglobulins	5	0.9505703422053232	0.036813387543395165	A_23_P30122, A_24_P374586, A_23_P78372, A_24_P113144, A_24_P39639	404	52	16650	3.9627760853008382	1.0	1.0	1.0
GOTERM_BP_FAT	GO:0050878~regulation of body fluid levels	20	3.802281368821293	0.03797881003894399	A_23_P214821, A_23_P346953, A_23_P393645, A_23_P317105, A_23_P396917, A_23_P36531, A_32_P132438, A_23_P302018, A_23_P2355, A_24_P222599, A_23_P1374, A_23_P71757, A_23_P111583, A_23_P67864, A_23_P50919, A_24_P55295, A_23_P162766, A_24_P145316, A_23_P24104, A_24_P364296	404	503	16650	1.638682754955416	1.0	1.0	1.0
GOTERM_BP_FAT	GO:0007205~protein kinase C-activating G-protein coupled receptor signaling pathway	4	0.7604562737642585	0.0383510352818919	A_23_P214821, A_23_P30122, A_23_P346953, A_23_P70060	404	31	16650	5.31778984350048	1.0	1.0	1.0
GOTERM_BP_FAT	GO:0042982~amyloid precursor protein metabolic process	4	0.7604562737642585	0.0383510352818919	A_23_P379475, A_23_P53663, A_23_P416894, A_23_P416142	404	31	16650	5.31778984350048	1.0	1.0	1.0
GOTERM_BP_FAT	GO:0010605~negative regulation of macromolecule metabolic process	70	13.307984790874524	0.04063140739998799	A_23_P214821, A_23_P425332, A_23_P215634, A_23_P341532, A_23_P212568, A_23_P60354, A_23_P53663, A_24_P823684, A_32_P153892, A_32_P207243, A_23_P318396, A_23_P411723, A_24_P222599, A_23_P111583, A_23_P50919, A_23_P134384, A_23_P217015, A_23_P109785, A_24_P55295, A_23_P78372, A_23_P99693, A_23_P40866, A_23_P59138, A_23_P371076, A_23_P30813, A_23_P310086, A_23_P14389, A_32_P159400, A_23_P379475, A_2…	404	2326	16650	1.2402841745911477	1.0	1.0	1.0
GOTERM_BP_FAT	GO:0051172~negative regulation of nitrogen compound metabolic process	48	9.125475285171103	0.04239707413817087	A_23_P214821, A_23_P341532, A_23_P60354, A_23_P53663, A_32_P153892, A_32_P207243, A_23_P318396, A_23_P111583, A_23_P134384, A_23_P217015, A_23_P109785, A_24_P55295, A_23_P78372, A_23_P99693, A_23_P40866, A_23_P59138, A_23_P371076, A_23_P30813, A_23_P310086, A_23_P14389, A_32_P159400, A_23_P39034, A_23_P200310, A_24_P145911, A_24_P204214, A_24_P21056, A_23_P26021, A_23_P316511, A_24_P130865, A_24_…	404	1506	16650	1.3135576505857756	1.0	1.0	1.0
GOTERM_BP_FAT	GO:0006301~postreplication repair	5	0.9505703422053232	0.04386734342935947	A_32_P26330, A_23_P10385, A_23_P350234, A_24_P277155, A_23_P99693	404	55	16650	3.746624662466247	1.0	1.0	1.0
GOTERM_BP_FAT	GO:0051383~kinetochore organization	3	0.5703422053231939	0.043888237865029774	A_23_P163580, A_23_P63219, A_23_P167194	404	14	16650	8.83132956152758	1.0	1.0	1.0
GOTERM_BP_FAT	GO:0046834~lipid phosphorylation	7	1.3307984790874523	0.04389050091376175	A_23_P113572, A_23_P346953, A_24_P131589, A_23_P212568, A_23_P26358, A_32_P196021, A_23_P400984	404	106	16650	2.7216047076405756	1.0	1.0	1.0
GOTERM_BP_FAT	GO:0009611~response to wounding	24	4.562737642585551	0.04419616035899365	A_23_P214821, A_23_P346953, A_23_P393645, A_23_P317105, A_23_P59138, A_23_P36531, A_32_P132438, A_23_P302018, A_24_P390495, A_23_P2355, A_24_P222599, A_23_P1374, A_24_P418637, A_23_P71757, A_23_P111583, A_23_P50919, A_23_P42935, A_24_P55295, A_23_P162766, A_24_P145316, A_32_P196021, A_23_P24104, A_24_P364296, A_23_P348159	404	649	16650	1.5240507101557612	1.0	1.0	1.0
GOTERM_BP_FAT	GO:0072593~reactive oxygen species metabolic process	11	2.091254752851711	0.044540827334185004	A_23_P214821, A_23_P8834, A_23_P345942, A_23_P70148, A_23_P111583, A_23_P316410, A_24_P48723, A_24_P823684, A_23_P162874, A_32_P207243, A_23_P93562	404	222	16650	2.042079207920792	1.0	1.0	1.0
GOTERM_BP_FAT	GO:0051171~regulation of nitrogen compound metabolic process	123	23.38403041825095	0.04559645342013442	A_23_P369666, A_23_P214821, A_24_P34545, A_23_P341532, A_32_P206479, A_23_P132763, A_24_P827, A_23_P411723, A_24_P222599, A_23_P325040, A_32_P109572, A_24_P384569, A_23_P67864, A_23_P134384, A_23_P217015, A_23_P254442, A_23_P78372, A_23_P99693, A_24_P49517, A_23_P129466, A_32_P148275, A_23_P371076, A_23_P203540, A_24_P453497, A_23_P310086, A_23_P14389, A_24_P328504, A_23_P200310, A_23_P39034, A_2…	404	4404	16650	1.1510406830873823	1.0	1.0	1.0
GOTERM_BP_FAT	GO:0070925~organelle assembly	24	4.562737642585551	0.046812664318331754	A_23_P214821, A_32_P211418, A_32_P795513, A_23_P85269, A_23_P396917, A_23_P365060, A_23_P31725, A_23_P405110, A_23_P130089, A_23_P163580, A_23_P155969, A_32_P68050, A_23_P167194, A_23_P136196, A_23_P67785, A_23_P70794, A_23_P162378, A_32_P226009, A_23_P161644, A_24_P204214, A_23_P400984, A_23_P63219, A_23_P105730, A_23_P46309	404	653	16650	1.5147150243355116	1.0	1.0	1.0
GOTERM_BP_FAT	GO:0031324~negative regulation of cellular metabolic process	70	13.307984790874524	0.04701160834827703	A_23_P214821, A_23_P425332, A_23_P215634, A_23_P341532, A_23_P212568, A_23_P60354, A_23_P53663, A_24_P823684, A_32_P153892, A_32_P207243, A_23_P318396, A_24_P222599, A_23_P111583, A_23_P50919, A_23_P134384, A_23_P217015, A_23_P109785, A_24_P55295, A_23_P78372, A_23_P99693, A_23_P40866, A_23_P59138, A_23_P371076, A_23_P30813, A_23_P310086, A_23_P14389, A_32_P159400, A_23_P379475, A_23_P39034, A_23…	404	2345	16650	1.2302349637948868	1.0	1.0	1.0
GOTERM_BP_FAT	GO:0046599~regulation of centriole replication	3	0.5703422053231939	0.04984693030002535	A_23_P161644, A_23_P155969, A_23_P105730	404	15	16650	8.242574257425742	1.0	1.0	1.0
GOTERM_BP_FAT	GO:0033194~response to hydroperoxide	3	0.5703422053231939	0.04984693030002535	A_23_P94204, A_23_P111583, A_24_P364296	404	15	16650	8.242574257425742	1.0	1.0	1.0
Category	Term	Count	%	PValue	Genes	List Total	Pop Hits	Pop Total	Fold Enrichment	Bonferroni	Benjamini	FDR
GOTERM_CC_FAT	GO:0005654~nucleoplasm	95	18.06083650190114	0.0033191160761532742	A_24_P34545, A_24_P204043, A_23_P341532, A_23_P57268, A_23_P60354, A_23_P340722, A_24_P823684, A_32_P153892, A_32_P114896, A_23_P112596, A_32_P207243, A_24_P827, A_23_P318396, A_23_P167194, A_24_P39639, A_24_P222599, A_24_P191833, A_23_P305198, A_32_P109572, A_24_P68311, A_23_P162782, A_23_P217015, A_23_P109785, A_24_P159181, A_23_P78372, A_23_P99693, A_23_P40866, A_23_P141447, A_23_P203819, A_32…	353	2996	14527	1.3049174158557018	0.8565240353387616	1.0	1.0
GOTERM_CC_FAT	GO:0031526~brush border membrane	6	1.1406844106463878	0.0076548521342331855	A_23_P33984, A_23_P111583, A_23_P126075, A_24_P823684, A_23_P162874, A_23_P334883	353	51	14527	4.841526412264623	0.9887527511026893	1.0	1.0
GOTERM_CC_FAT	GO:0005694~chromosome	35	6.653992395437262	0.012132719558995872	A_23_P341532, A_23_P60354, A_23_P53663, A_23_P339633, A_23_P83453, A_32_P114896, A_23_P155969, A_23_P167194, A_23_P2355, A_23_P325040, A_24_P254965, A_23_P252764, A_23_P78372, A_24_P260639, A_23_P22614, A_23_P46309, A_23_P150189, A_23_P75083, A_24_P394698, A_23_P85269, A_23_P122174, A_23_P59138, A_23_P30813, A_23_P10385, A_23_P163580, A_24_P153576, A_23_P18447, A_32_P192615, A_24_P268015, A_23_P3…	353	937	14527	1.537197553520518	0.999198353105548	1.0	1.0
GOTERM_CC_FAT	GO:0000228~nuclear chromosome	22	4.182509505703422	0.02962437893563917	A_23_P150189, A_24_P394698, A_23_P85269, A_23_P60354, A_23_P53663, A_23_P59138, A_23_P30813, A_23_P83453, A_23_P18447, A_32_P192615, A_23_P167194, A_23_P2355, A_23_P39034, A_24_P254965, A_24_P204214, A_23_P254212, A_23_P252764, A_23_P78372, A_23_P63219, A_24_P260639, A_23_P145657, A_24_P386771, A_23_P46309	353	555	14527	1.6312890794477195	0.999999976401291	1.0	1.0
GOTERM_CC_FAT	GO:0071564~npBAF complex	3	0.5703422053231939	0.03291393394976614	A_23_P39034, A_23_P60354, A_23_P83453, A_23_P252764	353	12	14527	10.288243626062323	0.9999999967518689	1.0	1.0
GOTERM_CC_FAT	GO:0030425~dendrite	19	3.6121673003802277	0.03515367466734035	A_23_P369666, A_24_P879740, A_23_P126075, A_23_P54736, A_24_P902728, A_23_P130089, A_23_P334883, A_23_P18447, A_23_P130764, A_24_P870799, A_23_P138168, A_23_P119418, A_32_P223777, A_24_P51909, A_23_P26854, A_24_P145316, A_24_P187119, A_23_P125435, A_24_P386771	353	466	14527	1.6779109776410657	0.999999999161394	1.0	1.0
GOTERM_CC_FAT	GO:0071565~nBAF complex	3	0.5703422053231939	0.04396548057065586	A_23_P39034, A_23_P60354, A_23_P83453, A_23_P252764	353	14	14527	8.818494536624849	0.9999999999960503	1.0	1.0
GOTERM_CC_FAT	GO:0043197~dendritic spine	7	1.3307984790874523	0.04746019706527658	A_23_P369666, A_23_P138168, A_24_P879740, A_23_P26854, A_24_P145316, A_23_P334883, A_24_P386771	353	108	14527	2.667322421571713	0.9999999999995347	1.0	1.0
GOTERM_CC_FAT	GO:0044454~nuclear chromosome part	20	3.802281368821293	0.04901173550592166	A_23_P150189, A_24_P394698, A_23_P60354, A_23_P53663, A_23_P59138, A_23_P30813, A_23_P83453, A_23_P18447, A_32_P192615, A_23_P167194, A_23_P2355, A_23_P39034, A_24_P204214, A_23_P254212, A_23_P252764, A_23_P78372, A_23_P63219, A_24_P260639, A_23_P145657, A_24_P386771, A_23_P46309	353	519	14527	1.585856435616543	0.9999999999998204	1.0	1.0
GOTERM_CC_FAT	GO:0016514~SWI/SNF complex	3	0.5703422053231939	0.049934297592846476	A_23_P39034, A_23_P60354, A_23_P83453, A_23_P252764	353	15	14527	8.230594900849859	0.9999999999998981	1.0	1.0
Category	Term	Count	%	PValue	Genes	List Total	Pop Hits	Pop Total	Fold Enrichment	Bonferroni	Benjamini	FDR
GOTERM_MF_FAT	GO:1901363~heterocyclic compound binding	184	34.98098859315589	1.2824893861410118E-4	A_23_P369666, A_32_P383681, A_32_P790284, A_23_P337270, A_32_P80068, A_24_P29594, A_23_P341532, A_23_P28420, A_32_P206479, A_23_P365060, A_23_P340722, A_23_P112596, A_24_P827, A_23_P167194, A_23_P411723, A_24_P222599, A_23_P325040, A_32_P109572, A_24_P384569, A_23_P67864, A_23_P217015, A_23_P254442, A_24_P167496, A_23_P26358, A_23_P55091, A_23_P78372, A_23_P99693, A_24_P49517, A_24_P162244, A_24_…	384	5971	15478	1.2420937308100262	0.1082180676492287	0.04665178017835686	0.04628608873238989
GOTERM_MF_FAT	GO:0000166~nucleotide binding	87	16.53992395437262	1.5634385692376085E-4	A_32_P383681, A_32_P790284, A_23_P337270, A_24_P404458, A_23_P391275, A_23_P316410, A_24_P29594, A_23_P365060, A_23_P28420, A_23_P28068, A_23_P60354, A_24_P823684, A_23_P171258, A_23_P112596, A_32_P207243, A_23_P155969, A_23_P15669, A_23_P318396, A_24_P222599, A_24_P191833, A_23_P138665, A_32_P109572, A_23_P70794, A_24_P384569, A_23_P67864, A_23_P26358, A_23_P141447, A_24_P356, A_24_P126139, A_23…	384	2389	15478	1.4678670468815405	0.13031654585292873	0.04665178017835686	0.04628608873238989
GOTERM_MF_FAT	GO:1901265~nucleoside phosphate binding	87	16.53992395437262	1.5672490541441273E-4	A_32_P383681, A_32_P790284, A_23_P337270, A_24_P404458, A_23_P391275, A_23_P316410, A_24_P29594, A_23_P365060, A_23_P28420, A_23_P28068, A_23_P60354, A_24_P823684, A_23_P171258, A_23_P112596, A_32_P207243, A_23_P155969, A_23_P15669, A_23_P318396, A_24_P222599, A_24_P191833, A_23_P138665, A_32_P109572, A_23_P70794, A_24_P384569, A_23_P67864, A_23_P26358, A_23_P141447, A_24_P356, A_24_P126139, A_23…	384	2390	15478	1.4672528765690378	0.13061247449414615	0.04665178017835686	0.04628608873238989
GOTERM_MF_FAT	GO:0097159~organic cyclic compound binding	184	34.98098859315589	2.905680032950158E-4	A_23_P369666, A_32_P383681, A_32_P790284, A_23_P337270, A_32_P80068, A_24_P29594, A_23_P341532, A_23_P28420, A_32_P206479, A_23_P365060, A_23_P340722, A_23_P112596, A_24_P827, A_23_P167194, A_23_P411723, A_24_P222599, A_23_P325040, A_32_P109572, A_24_P384569, A_23_P67864, A_23_P217015, A_23_P254442, A_24_P167496, A_23_P26358, A_23_P55091, A_23_P78372, A_23_P99693, A_24_P49517, A_24_P162244, A_24_…	384	6052	15478	1.225469541749284	0.22857431112562698	0.06486930673561228	0.06436081272984599
GOTERM_MF_FAT	GO:0016301~kinase activity	41	7.79467680608365	4.05252023139397E-4	A_23_P105963, A_23_P337270, A_24_P404458, A_23_P317105, A_23_P251151, A_23_P212568, A_32_P132438, A_23_P112596, A_23_P155969, A_24_P348925, A_24_P222599, A_23_P309779, A_23_P88470, A_23_P133075, A_23_P26358, A_32_P196021, A_32_P94160, A_24_P356, A_23_P346953, A_23_P153930, A_23_P425880, A_23_P85269, A_24_P131589, A_23_P60146, A_23_P213602, A_23_P145397, A_23_P31725, A_23_P302018, A_24_P396753, A_…	384	924	15478	1.7885270111832612	0.30369215111287884	0.07237801133269631	0.07181065850030115
GOTERM_MF_FAT	GO:0003676~nucleic acid binding	131	24.904942965779465	6.330175140708521E-4	A_23_P369666, A_32_P80068, A_24_P29594, A_23_P341532, A_32_P206479, A_23_P340722, A_23_P112596, A_24_P827, A_23_P167194, A_23_P411723, A_23_P325040, A_32_P109572, A_24_P384569, A_23_P217015, A_23_P254442, A_24_P167496, A_23_P26358, A_23_P55091, A_23_P78372, A_23_P99693, A_24_P49517, A_24_P162244, A_32_P148275, A_23_P371076, A_23_P203540, A_24_P453497, A_23_P14389, A_23_P11279, A_24_P328504, A_32_…	384	4097	15478	1.2888101558050604	0.4319033027682374	0.09421410667754516	0.09347558624446249
GOTERM_MF_FAT	GO:0036094~small molecule binding	88	16.730038022813687	0.0010833399506951552	A_32_P383681, A_32_P790284, A_23_P337270, A_24_P404458, A_23_P391275, A_23_P316410, A_24_P29594, A_23_P365060, A_23_P28420, A_23_P28068, A_23_P60354, A_24_P823684, A_23_P171258, A_23_P112596, A_32_P207243, A_23_P155969, A_23_P15669, A_23_P318396, A_24_P222599, A_24_P191833, A_23_P138665, A_32_P109572, A_23_P70794, A_24_P384569, A_23_P67864, A_24_P28977, A_23_P26358, A_23_P141447, A_24_P356, A_24_…	384	2571	15478	1.3796350317645532	0.6201378968261029	0.13820322513868194	0.1371198851879868
GOTERM_MF_FAT	GO:0032551~pyrimidine ribonucleoside binding	3	0.5703422053231939	0.0018021658809126335	A_24_P823684, A_23_P162874, A_23_P1145	384	3	15478	40.30729166666667	0.8002694398176582	0.16093341316549817	0.1596718970488593
GOTERM_MF_FAT	GO:0001884~pyrimidine nucleoside binding	3	0.5703422053231939	0.0018021658809126335	A_24_P823684, A_23_P162874, A_23_P1145	384	3	15478	40.30729166666667	0.8002694398176582	0.16093341316549817	0.1596718970488593
GOTERM_MF_FAT	GO:0002134~UTP binding	3	0.5703422053231939	0.0018021658809126335	A_24_P823684, A_23_P162874, A_23_P1145	384	3	15478	40.30729166666667	0.8002694398176582	0.16093341316549817	0.1596718970488593
GOTERM_MF_FAT	GO:0016773~phosphotransferase activity, alcohol group as acceptor	34	6.4638783269961975	0.0020912165089318827	A_23_P337270, A_24_P404458, A_23_P212568, A_23_P112596, A_23_P155969, A_24_P348925, A_24_P222599, A_23_P309779, A_23_P88470, A_23_P133075, A_23_P26358, A_32_P196021, A_32_P94160, A_24_P356, A_23_P346953, A_23_P153930, A_23_P425880, A_23_P85269, A_24_P131589, A_23_P60146, A_23_P213602, A_23_P145397, A_23_P31725, A_23_P302018, A_24_P396753, A_32_P192615, A_32_P68050, A_23_P113572, A_23_P1374, A_23_…	384	784	15478	1.7480203018707485	0.8457856400595548	0.16976875840692468	0.1684379842648771
GOTERM_MF_FAT	GO:0032557~pyrimidine ribonucleotide binding	3	0.5703422053231939	0.003545296176439348	A_24_P823684, A_23_P162874, A_23_P1145	384	4	15478	30.23046875	0.9580625014840864	0.2598668108256251	0.2578297809535317
GOTERM_MF_FAT	GO:0035639~purine ribonucleoside triphosphate binding	64	12.167300380228136	0.004565604039038808	A_32_P383681, A_32_P790284, A_23_P337270, A_24_P404458, A_24_P29594, A_23_P365060, A_23_P28420, A_23_P28068, A_23_P60354, A_24_P823684, A_23_P171258, A_23_P112596, A_32_P207243, A_23_P155969, A_24_P222599, A_23_P138665, A_23_P70794, A_23_P67864, A_23_P26358, A_24_P356, A_24_P126139, A_23_P324605, A_23_P145694, A_24_P366749, A_24_P153576, A_32_P68050, A_24_P113144, A_23_P39034, A_23_P136355, A_23_…	384	1841	15478	1.4012312149194277	0.9832007327454778	0.2598668108256251	0.2578297809535317
GOTERM_MF_FAT	GO:0005524~ATP binding	54	10.26615969581749	0.004641603103254245	A_32_P383681, A_32_P790284, A_23_P337270, A_24_P404458, A_23_P365060, A_23_P28420, A_23_P60354, A_24_P823684, A_23_P171258, A_23_P112596, A_32_P207243, A_23_P155969, A_24_P222599, A_23_P138665, A_23_P67864, A_23_P26358, A_24_P356, A_23_P324605, A_23_P145694, A_24_P366749, A_24_P153576, A_32_P68050, A_24_P113144, A_23_P39034, A_23_P70201, A_23_P400984, A_32_P108655, A_23_P105963, A_32_P315178, A_2…	384	1495	15478	1.4559155518394649	0.9843079498100197	0.2598668108256251	0.2578297809535317
GOTERM_MF_FAT	GO:0032550~purine ribonucleoside binding	64	12.167300380228136	0.005151621102077649	A_32_P383681, A_32_P790284, A_23_P337270, A_24_P404458, A_24_P29594, A_23_P365060, A_23_P28420, A_23_P28068, A_23_P60354, A_24_P823684, A_23_P171258, A_23_P112596, A_32_P207243, A_23_P155969, A_24_P222599, A_23_P138665, A_23_P70794, A_23_P67864, A_23_P26358, A_24_P356, A_24_P126139, A_23_P324605, A_23_P145694, A_24_P366749, A_24_P153576, A_32_P68050, A_24_P113144, A_23_P39034, A_23_P136355, A_23_…	384	1850	15478	1.3944144144144144	0.9900709279237917	0.2598668108256251	0.2578297809535317
GOTERM_MF_FAT	GO:0001883~purine nucleoside binding	64	12.167300380228136	0.00520822263757322	A_32_P383681, A_32_P790284, A_23_P337270, A_24_P404458, A_24_P29594, A_23_P365060, A_23_P28420, A_23_P28068, A_23_P60354, A_24_P823684, A_23_P171258, A_23_P112596, A_32_P207243, A_23_P155969, A_24_P222599, A_23_P138665, A_23_P70794, A_23_P67864, A_23_P26358, A_24_P356, A_24_P126139, A_23_P324605, A_23_P145694, A_24_P366749, A_24_P153576, A_32_P68050, A_24_P113144, A_23_P39034, A_23_P136355, A_23_…	384	1853	15478	1.392156862745098	0.9905628061655318	0.2598668108256251	0.2578297809535317
GOTERM_MF_FAT	GO:0032549~ribonucleoside binding	64	12.167300380228136	0.00520822263757322	A_32_P383681, A_32_P790284, A_23_P337270, A_24_P404458, A_24_P29594, A_23_P365060, A_23_P28420, A_23_P28068, A_23_P60354, A_24_P823684, A_23_P171258, A_23_P112596, A_32_P207243, A_23_P155969, A_24_P222599, A_23_P138665, A_23_P70794, A_23_P67864, A_23_P26358, A_24_P356, A_24_P126139, A_23_P324605, A_23_P145694, A_24_P366749, A_24_P153576, A_32_P68050, A_24_P113144, A_23_P39034, A_23_P136355, A_23_…	384	1853	15478	1.392156862745098	0.9905628061655318	0.2598668108256251	0.2578297809535317
GOTERM_MF_FAT	GO:0030554~adenyl nucleotide binding	55	10.456273764258556	0.005553969246333617	A_32_P383681, A_32_P790284, A_23_P337270, A_24_P404458, A_23_P365060, A_23_P28420, A_23_P60354, A_24_P823684, A_23_P171258, A_23_P112596, A_32_P207243, A_23_P155969, A_24_P222599, A_23_P138665, A_23_P67864, A_23_P26358, A_24_P356, A_23_P324605, A_23_P145694, A_24_P366749, A_24_P153576, A_32_P68050, A_24_P113144, A_23_P39034, A_23_P70201, A_23_P400984, A_32_P108655, A_23_P105963, A_32_P315178, A_2…	384	1542	15478	1.4376790153480328	0.9930812401811476	0.2598668108256251	0.2578297809535317
GOTERM_MF_FAT	GO:0001882~nucleoside binding	64	12.167300380228136	0.005797897480963665	A_32_P383681, A_32_P790284, A_23_P337270, A_24_P404458, A_24_P29594, A_23_P365060, A_23_P28420, A_23_P28068, A_23_P60354, A_24_P823684, A_23_P171258, A_23_P112596, A_32_P207243, A_23_P155969, A_24_P222599, A_23_P138665, A_23_P70794, A_23_P67864, A_23_P26358, A_24_P356, A_24_P126139, A_23_P324605, A_23_P145694, A_24_P366749, A_24_P153576, A_32_P68050, A_24_P113144, A_23_P39034, A_23_P136355, A_23_…	384	1860	15478	1.3869175627240142	0.9944424065176879	0.2598668108256251	0.2578297809535317
GOTERM_MF_FAT	GO:0017076~purine nucleotide binding	65	12.357414448669202	0.005820085348838188	A_32_P383681, A_32_P790284, A_23_P337270, A_24_P404458, A_24_P29594, A_23_P365060, A_23_P28420, A_23_P28068, A_23_P60354, A_24_P823684, A_23_P171258, A_23_P112596, A_32_P207243, A_23_P155969, A_24_P222599, A_23_P138665, A_23_P70794, A_23_P67864, A_23_P26358, A_24_P356, A_24_P126139, A_23_P324605, A_23_P145694, A_24_P366749, A_24_P153576, A_32_P68050, A_24_P113144, A_23_P39034, A_23_P136355, A_23_…	384	1897	15478	1.381114369179406	0.9945520703752996	0.2598668108256251	0.2578297809535317
GOTERM_MF_FAT	GO:0032553~ribonucleotide binding	65	12.357414448669202	0.006129382189357534	A_32_P383681, A_32_P790284, A_23_P337270, A_24_P404458, A_24_P29594, A_23_P365060, A_23_P28420, A_23_P28068, A_23_P60354, A_24_P823684, A_23_P171258, A_23_P112596, A_32_P207243, A_23_P155969, A_24_P222599, A_23_P138665, A_23_P70794, A_23_P67864, A_23_P26358, A_24_P356, A_24_P126139, A_23_P324605, A_23_P145694, A_24_P366749, A_24_P153576, A_32_P68050, A_24_P113144, A_23_P39034, A_23_P136355, A_23_…	384	1900	15478	1.3789336622807018	0.9958737317897619	0.26064468071887037	0.25860155332241785
GOTERM_MF_FAT	GO:0042393~histone binding	12	2.2813688212927756	0.006425587494287318	A_23_P369666, A_23_P75083, A_24_P34545, A_24_P130865, A_23_P60354, A_23_P30813, A_32_P192615, A_23_P2355, A_23_P39034, A_23_P70201, A_23_P217015, A_23_P252764, A_23_P46309	384	185	15478	2.6145270270270267	0.9968380430532652	0.2608204378362989	0.2587759327244802
GOTERM_MF_FAT	GO:0032559~adenyl ribonucleotide binding	54	10.26615969581749	0.007499318008844505	A_32_P383681, A_32_P790284, A_23_P337270, A_24_P404458, A_23_P365060, A_23_P28420, A_23_P60354, A_24_P823684, A_23_P171258, A_23_P112596, A_32_P207243, A_23_P155969, A_24_P222599, A_23_P138665, A_23_P67864, A_23_P26358, A_24_P356, A_23_P324605, A_23_P145694, A_24_P366749, A_24_P153576, A_32_P68050, A_24_P113144, A_23_P39034, A_23_P70201, A_23_P400984, A_32_P108655, A_23_P105963, A_32_P315178, A_2…	384	1531	15478	1.421681090790333	0.9987960269230997	0.2839233910648979	0.28169778777547533
GOTERM_MF_FAT	GO:0032555~purine ribonucleotide binding	64	12.167300380228136	0.007630639849448543	A_32_P383681, A_32_P790284, A_23_P337270, A_24_P404458, A_24_P29594, A_23_P365060, A_23_P28420, A_23_P28068, A_23_P60354, A_24_P823684, A_23_P171258, A_23_P112596, A_32_P207243, A_23_P155969, A_24_P222599, A_23_P138665, A_23_P70794, A_23_P67864, A_23_P26358, A_24_P356, A_24_P126139, A_23_P324605, A_23_P145694, A_24_P366749, A_24_P153576, A_32_P68050, A_24_P113144, A_23_P39034, A_23_P136355, A_23_…	384	1884	15478	1.3692498230714791	0.9989302096754797	0.2839233910648979	0.28169778777547533
GOTERM_MF_FAT	GO:0019103~pyrimidine nucleotide binding	3	0.5703422053231939	0.008576153929173956	A_24_P823684, A_23_P162874, A_23_P1145	384	6	15478	20.153645833333336	0.9995433232271536	0.29959281997415077	0.29724438801466696
GOTERM_MF_FAT	GO:0001104~RNA polymerase II transcription cofactor activity	8	1.520912547528517	0.008722747278082777	A_23_P369666, A_23_P119418, A_23_P39034, A_24_P375205, A_23_P60354, A_23_P161644, A_23_P310086, A_23_P252764, A_23_P18447	384	94	15478	3.43040780141844	0.9995998154405655	0.29959281997415077	0.29724438801466696
GOTERM_MF_FAT	GO:0097367~carbohydrate derivative binding	73	13.878326996197718	0.010948323844418219	A_32_P383681, A_32_P790284, A_23_P337270, A_24_P285768, A_24_P404458, A_24_P29594, A_23_P365060, A_23_P28420, A_23_P28068, A_23_P60354, A_24_P823684, A_23_P171258, A_23_P112596, A_32_P207243, A_23_P155969, A_24_P222599, A_23_P138665, A_23_P70794, A_23_P50919, A_23_P67864, A_23_P26358, A_32_P196021, A_24_P356, A_24_P126139, A_23_P324605, A_23_P145694, A_24_P366749, A_24_P153576, A_32_P68050, A_24_…	384	2241	15478	1.3129996839208686	0.9999462285092662	0.3621056738172396	0.35926721948720525
GOTERM_MF_FAT	GO:0035064~methylated histone binding	6	1.1406844106463878	0.01141685711493275	A_23_P369666, A_23_P75083, A_24_P34545, A_24_P130865, A_23_P70201, A_23_P2355	384	55	15478	4.397159090909091	0.9999647800922005	0.36411619298696235	0.3612619787082291
GOTERM_MF_FAT	GO:0003723~RNA binding	56	10.646387832699618	0.014368620171439738	A_23_P391275, A_24_P29594, A_23_P340722, A_24_P823684, A_32_P132438, A_24_P11100, A_23_P112596, A_23_P15669, A_23_P318396, A_24_P39639, A_24_P191833, A_32_P109572, A_24_P384569, A_24_P167496, A_23_P26358, A_23_P55091, A_23_P78372, A_23_P141447, A_32_P26330, A_23_P59138, A_23_P30813, A_24_P453497, A_23_P14389, A_23_P11279, A_32_P159400, A_32_P113436, A_23_P357811, A_24_P191847, A_24_P418637, A_23_…	384	1656	15478	1.3630485104669887	0.9999975618076412	0.4424544073481271	0.4389861197205382
GOTERM_MF_FAT	GO:0003677~DNA binding	80	15.209125475285171	0.01980544384466884	A_23_P369666, A_23_P341532, A_32_P206479, A_23_P60354, A_24_P11100, A_24_P827, A_23_P167194, A_23_P411723, A_24_P353103, A_23_P325040, A_23_P305198, A_32_P109572, A_23_P217015, A_23_P109785, A_23_P26358, A_23_P78372, A_23_P99693, A_24_P49517, A_23_P40866, A_23_P141447, A_32_P133916, A_32_P148275, A_23_P59138, A_23_P371076, A_23_P30813, A_23_P203540, A_24_P188164, A_23_P163580, A_23_P306956, A_24_…	384	2562	15478	1.2586195680457974	0.9999999825469409	0.5895420451096425	0.5849207748792198
GOTERM_MF_FAT	GO:0033038~bitter taste receptor activity	4	0.7604562737642585	0.023098157305009057	A_23_P303851, A_23_P105495, A_23_P64888, A_23_P371254	384	25	15478	6.449166666666667	0.9999999991352722	0.6653759507539706	0.6601602378141299
GOTERM_MF_FAT	GO:0003714~transcription corepressor activity	12	2.2813688212927756	0.025491642822177463	A_23_P369666, A_23_P75083, A_23_P119418, A_23_P26021, A_23_P39034, A_23_P53663, A_32_P210202, A_23_P371076, A_23_P88589, A_23_P310086, A_24_P204214, A_23_P28953	384	226	15478	2.1402101769911503	0.9999999999032809	0.6943404598054082	0.6888977014418718
GOTERM_MF_FAT	GO:0016887~ATPase activity	19	3.6121673003802277	0.025658717999527958	A_32_P383681, A_32_P790284, A_23_P150189, A_23_P324605, A_32_P315178, A_23_P365060, A_23_P28420, A_23_P60354, A_24_P366749, A_23_P14389, A_23_P171258, A_24_P418637, A_23_P39034, A_24_P374586, A_23_P92602, A_23_P70201, A_23_P162874, A_23_P252764, A_24_P277155, A_23_P348159, A_23_P63847	384	439	15478	1.7445069286256643	0.9999999999170119	0.6943404598054082	0.6888977014418718
GOTERM_MF_FAT	GO:0001076~transcription factor activity, RNA polymerase II transcription factor binding	9	1.7110266159695817	0.027855162677133755	A_23_P369666, A_23_P119418, A_23_P39034, A_24_P375205, A_23_P60354, A_23_P161644, A_23_P310086, A_23_P252764, A_32_P192615, A_23_P18447	384	145	15478	2.5018318965517246	0.9999999999889398	0.731607655020013	0.7258727685864855
GOTERM_MF_FAT	GO:0003712~transcription cofactor activity	22	4.182509505703422	0.034176526851410184	A_23_P369666, A_23_P26021, A_23_P75083, A_23_P60354, A_32_P210202, A_23_P53663, A_23_P371076, A_23_P88589, A_23_P310086, A_23_P83453, A_23_P18447, A_32_P192615, A_24_P827, A_23_P119418, A_23_P39034, A_23_P17522, A_24_P375205, A_23_P109785, A_23_P161644, A_23_P315789, A_24_P204214, A_23_P28953, A_23_P252764	384	552	15478	1.6064500301932365	0.9999999999999674	0.8303479183909211	0.8238390321325376
GOTERM_MF_FAT	GO:0004672~protein kinase activity	25	4.752851711026616	0.034332864229097954	A_23_P337270, A_23_P155969, A_24_P348925, A_24_P222599, A_23_P88470, A_23_P133075, A_23_P26358, A_32_P196021, A_32_P94160, A_24_P356, A_23_P153930, A_23_P425880, A_23_P85269, A_23_P60146, A_23_P213602, A_23_P145397, A_23_P31725, A_23_P302018, A_24_P396753, A_32_P192615, A_32_P68050, A_23_P1374, A_23_P42935, A_24_P238543, A_23_P162874	384	652	15478	1.545524987218814	0.9999999999999718	0.8303479183909211	0.8238390321325376
GOTERM_MF_FAT	GO:0008270~zinc ion binding	40	7.604562737642586	0.034404113080026964	A_24_P933492, A_23_P369666, A_24_P34545, A_24_P204043, A_23_P341532, A_24_P196592, A_24_P130865, A_23_P31858, A_23_P88589, A_24_P11100, A_32_P153892, A_23_P134008, A_24_P3140, A_24_P384569, A_23_P399255, A_23_P134384, A_24_P325046, A_23_P109785, A_23_P44724, A_24_P162244, A_23_P259442, A_23_P75083, A_23_P393645, A_32_P133916, A_23_P83347, A_24_P453497, A_24_P153576, A_32_P117354, A_24_P328504, A_…	384	1169	15478	1.379205873966353	0.9999999999999736	0.8303479183909211	0.8238390321325376
GOTERM_MF_FAT	GO:0019205~nucleobase-containing compound kinase activity	5	0.9505703422053232	0.03706607206333665	A_23_P105963, A_23_P309779, A_23_P416142, A_23_P112596, A_32_P108655	384	51	15478	3.9516952614379086	0.9999999999999978	0.8710526934884112	0.8642247328451649
GOTERM_MF_FAT	GO:0019888~protein phosphatase regulator activity	6	1.1406844106463878	0.04001206789306646	A_23_P425332, A_23_P391275, A_23_P119418, A_23_P215634, A_24_P375205, A_23_P217015	384	76	15478	3.182154605263158	0.9999999999999999	0.904580644160221	0.897489866434441
GOTERM_MF_FAT	GO:0008527~taste receptor activity	4	0.7604562737642585	0.040518729861600045	A_23_P303851, A_23_P105495, A_23_P64888, A_23_P371254	384	31	15478	5.200940860215054	0.9999999999999999	0.904580644160221	0.897489866434441
GOTERM_MF_FAT	GO:0044877~macromolecular complex binding	43	8.17490494296578	0.04743744436498017	A_23_P369666, A_23_P32861, A_24_P34545, A_23_P28420, A_24_P130865, A_23_P57268, A_23_P60354, A_24_P82880, A_24_P823684, A_23_P83453, A_23_P2355, A_24_P222599, A_23_P119418, A_23_P111583, A_24_P374586, A_24_P68311, A_23_P28953, A_23_P252764, A_32_P94160, A_23_P102017, A_24_P260639, A_23_P46309, A_24_P356, A_23_P153930, A_23_P75083, A_23_P393645, A_23_P126212, A_23_P85269, A_23_P36531, A_23_P337201…	384	1306	15478	1.3271160349668198	1.0	1.0	0.9932735426008968
GOTERM_MF_FAT	GO:0017111~nucleoside-triphosphatase activity	28	5.323193916349809	0.04872878360180696	A_32_P383681, A_32_P790284, A_32_P315178, A_24_P29594, A_23_P365060, A_23_P28420, A_23_P28068, A_23_P60354, A_23_P171258, A_23_P70794, A_24_P374586, A_23_P92602, A_23_P252764, A_23_P63847, A_23_P150189, A_24_P81965, A_23_P324605, A_24_P366749, A_23_P14389, A_24_P153576, A_23_P415015, A_24_P418637, A_23_P39034, A_32_P120604, A_23_P70201, A_23_P162874, A_23_P122976, A_24_P277155, A_23_P348159, A_23…	384	779	15478	1.448785836542576	1.0	1.0	0.9932735426008968
GOTERM_MF_FAT	GO:0002135~CTP binding	2	0.38022813688212925	0.048878852309515435	A_24_P823684, A_23_P162874	384	2	15478	40.307291666666664	1.0	1.0	0.9932735426008968
AGILENT_ID	Name	Species
A_23_P136196	TBC1 domain family member 19(TBC1D19)	Homo sapiens
A_24_P174793	proprotein convertase subtilisin/kexin type 1(PCSK1)	Homo sapiens
A_24_P82880	tropomyosin 4(TPM4)	Homo sapiens
A_23_P8834	epoxide hydrolase 2(EPHX2)	Homo sapiens
A_24_P364296	syntaxin 2(STX2)	Homo sapiens
A_24_P126139	RAB9B, member RAS oncogene family(RAB9B)	Homo sapiens
A_32_P8813	long intergenic non-protein coding RNA 926(LINC00926)	Homo sapiens
A_32_P36143	uncharacterized LOC729088(LOC729088)	Homo sapiens
A_32_P84373	family with sequence similarity 153, member C, pseudogene(FAM153C)	Homo sapiens
A_23_P371076	Kruppel like factor 12(KLF12)	Homo sapiens
A_23_P123172	olfactory receptor family 2 subfamily A member 20 pseudogene(OR2A20P)	Homo sapiens
A_23_P384329	DENN domain containing 4A(DENND4A)	Homo sapiens
A_23_P132763	vestigial like family member 3(VGLL3)	Homo sapiens
A_23_P204640	Nanog homeobox pseudogene 8(NANOGP8)	Homo sapiens
A_23_P134008	ubiquitin specific peptidase 45(USP45)	Homo sapiens
A_23_P171258	ATP binding cassette subfamily B member 7(ABCB7)	Homo sapiens
A_24_P879740	microtubule associated protein 1B(MAP1B)	Homo sapiens
A_24_P68247	tripartite motif containing 4(TRIM4)	Homo sapiens
A_23_P425880	trio Rho guanine nucleotide exchange factor(TRIO)	Homo sapiens
A_23_P167194	centromere protein C(CENPC)	Homo sapiens
A_23_P60146	platelet derived growth factor receptor like(PDGFRL)	Homo sapiens
A_32_P66020	sorting nexin 29 pseudogene 2(SNX29P2)	Homo sapiens
A_32_P107002	sorting nexin 29 pseudogene 2(SNX29P2)	Homo sapiens
A_23_P111724	RUN domain containing 3B(RUNDC3B)	Homo sapiens
A_24_P167877	nuclear pore complex interacting protein family, member B12(NPIPB12)	Homo sapiens
A_24_P220472	spermatogenesis associated 12(SPATA12)	Homo sapiens
A_24_P865	centrosomal protein 85 like(CEP85L)	Homo sapiens
A_24_P113144	ATPase family, AAA domain containing 5(ATAD5)	Homo sapiens
A_23_P33984	transmembrane protein 27(TMEM27)	Homo sapiens
A_24_P222599	3-phosphoinositide dependent protein kinase 1(PDPK1)	Homo sapiens
A_23_P375566	syntaxin binding protein 4(STXBP4)	Homo sapiens
A_24_P28977	transient receptor potential cation channel subfamily C member 1(TRPC1)	Homo sapiens
A_23_P356646	tektin 4 pseudogene 2(TEKT4P2)	Homo sapiens
A_23_P357811	muscleblind like splicing regulator 1(MBNL1)	Homo sapiens
A_23_P369666	zinc finger MYND-type containing 8(ZMYND8)	Homo sapiens
A_23_P59358	centrosomal protein 57 like 1(CEP57L1)	Homo sapiens
A_32_P210202	E2F transcription factor 7(E2F7)	Homo sapiens
A_23_P205575	G protein-coupled receptor 135(GPR135)	Homo sapiens
A_24_P89509	tRNA methyltransferase 11 homolog(TRMT11)	Homo sapiens
A_23_P415611	solute carrier family 9 member B1 pseudogene 1(SLC9B1P1)	Homo sapiens
A_32_P43349	long intergenic non-protein coding RNA 1197(LINC01197)	Homo sapiens
A_23_P375549	FUN14 domain containing 1(FUNDC1)	Homo sapiens
A_23_P46309	regulator of chromosome condensation 1(RCC1)	Homo sapiens
A_23_P70201	chromodomain helicase DNA binding protein 1(CHD1)	Homo sapiens
A_24_P384569	EWS RNA binding protein 1(EWSR1)	Homo sapiens
A_24_P365753	NFKB activating protein pseudogene 1(NKAPP1)	Homo sapiens
A_23_P90790	methionyl aminopeptidase type 1D, mitochondrial(METAP1D)	Homo sapiens
A_23_P92602	ATP binding cassette subfamily A member 11, pseudogene(ABCA11P)	Homo sapiens
A_32_P113566	BTB domain containing 9(BTBD9)	Homo sapiens
A_23_P153930	activin A receptor type 2A(ACVR2A)	Homo sapiens
A_23_P28420	Obg like ATPase 1(OLA1)	Homo sapiens
A_24_P145316	dystrobrevin binding protein 1(DTNBP1)	Homo sapiens
A_24_P289404	ribosomal protein S26 pseudogene 39(RPS26P39)	Homo sapiens
A_23_P116694	ribosomal protein S26 pseudogene 39(RPS26P39)	Homo sapiens
A_23_P253301	profilin 2(PFN2)	Homo sapiens
A_23_P300090	solute carrier family 10 member 7(SLC10A7)	Homo sapiens
A_32_P54037	coiled-coil domain containing 38(CCDC38)	Homo sapiens
A_23_P26021	COP9 signalosome subunit 2(COPS2)	Homo sapiens
A_24_P264207	prothymosin, alpha pseudogene(LOC441454)	Homo sapiens
A_23_P395534	regulator of solute carriers 1(RSC1A1)	Homo sapiens
A_32_P170621	cancer susceptibility candidate 2 (non-protein coding)(CASC2)	Homo sapiens
A_23_P85269	titin(TTN)	Homo sapiens
A_23_P362810	chromosome 3 open reading frame 49(C3orf49)	Homo sapiens
A_23_P67864	adenylate cyclase 3(ADCY3)	Homo sapiens
A_23_P61406	SHC adaptor protein 3(SHC3)	Homo sapiens
A_32_P54018	KIAA1143(KIAA1143)	Homo sapiens
A_24_P50818	general transcription factor IIIC subunit 3(GTF3C3)	Homo sapiens
A_23_P145054	family with sequence similarity 162 member B(FAM162B)	Homo sapiens
A_24_P169148	high mobility group box 1 pseudogene 1(HMGB1P1)	Homo sapiens
A_32_P16489	mitochondrial ribosomal protein L35(MRPL35)	Homo sapiens
A_23_P8820	fatty acid binding protein 4(FABP4)	Homo sapiens
A_32_P109572	heterogeneous nuclear ribonucleoprotein L(HNRNPL)	Homo sapiens
A_23_P15669	nuclear cap binding subunit 3(NCBP3)	Homo sapiens
A_23_P207680	ADP ribosylation factor like GTPase 17A(ARL17A)	Homo sapiens
A_23_P371885	ADP ribosylation factor like GTPase 17A(ARL17A)	Homo sapiens
A_23_P302018	TXK tyrosine kinase(TXK)	Homo sapiens
A_23_P109488	phosphoinositide-3-kinase interacting protein 1(PIK3IP1)	Homo sapiens
A_23_P102017	ermin(ERMN)	Homo sapiens
A_24_P227585	GPALPP motifs containing 1(GPALPP1)	Homo sapiens
A_23_P200260	pecanex homolog 2 (Drosophila)(PCNX2)	Homo sapiens
A_23_P60499	zinc finger protein 462(ZNF462)	Homo sapiens
A_24_P188164	zinc finger BED-type containing 9(ZBED9)	Homo sapiens
A_23_P112596	adenosine kinase(ADK)	Homo sapiens
A_24_P238543	phosphorylase kinase regulatory subunit alpha 1(PHKA1)	Homo sapiens
A_23_P92334	transmembrane protein 156(TMEM156)	Homo sapiens
A_23_P316511	homeobox B3(HOXB3)	Homo sapiens
A_32_P76853	golgin A8 family member I, pseudogene(GOLGA8IP)	Homo sapiens
A_23_P361841	ribosomal modification protein rimK like family member B(RIMKLB)	Homo sapiens
A_23_P50919	serpin family E member 2(SERPINE2)	Homo sapiens
A_24_P147461	serpin family B member 8(SERPINB8)	Homo sapiens
A_24_P375205	MKL1/myocardin like 2(MKL2)	Homo sapiens
A_23_P166929	serpin family I member 1(SERPINI1)	Homo sapiens
A_23_P310086	BEN domain containing 6(BEND6)	Homo sapiens
A_24_P706340	family with sequence similarity 155 member A(FAM155A)	Homo sapiens
A_24_P225604	DnaJ heat shock protein family (Hsp40) member C10(DNAJC10)	Homo sapiens
A_23_P204286	matrix Gla protein(MGP)	Homo sapiens
A_23_P342641	solute carrier family 44 member 5(SLC44A5)	Homo sapiens
A_32_P159400	ubiquitin protein ligase E3 component n-recognin 5(UBR5)	Homo sapiens
A_23_P53866	component of oligomeric golgi complex 6(COG6)	Homo sapiens
A_24_P346101	PRELI domain containing 2(PRELID2)	Homo sapiens
A_23_P48175	transmembrane protein 106C(TMEM106C)	Homo sapiens
A_23_P200772	zinc finger protein 644(ZNF644)	Homo sapiens
A_23_P134601	Wnt family member 16(WNT16)	Homo sapiens
A_32_P97862	testis expressed 38(TEX38)	Homo sapiens
A_24_P409800	potassium channel tetramerization domain containing 16(KCTD16)	Homo sapiens
A_23_P311144	coiled-coil domain containing 138(CCDC138)	Homo sapiens
A_23_P129466	activating transcription factor 7 interacting protein 2(ATF7IP2)	Homo sapiens
A_23_P161644	RNA binding motif protein 14(RBM14)	Homo sapiens
A_24_P153576	SNF2 histone linker PHD RING helicase(SHPRH)	Homo sapiens
A_32_P394951	netrin 5(NTN5)	Homo sapiens
A_23_P419947	myeloid leukemia factor 1(MLF1)	Homo sapiens
A_23_P136671	UDP glucuronosyltransferase family 2 member B7(UGT2B7)	Homo sapiens
A_23_P7342	UDP glucuronosyltransferase family 2 member B10(UGT2B10)	Homo sapiens
A_23_P98580	fatty acid desaturase 2(FADS2)	Homo sapiens
A_24_P406754	lysyl oxidase like 4(LOXL4)	Homo sapiens
A_23_P411723	PLAG1 zinc finger(PLAG1)	Homo sapiens
A_32_P196021	fibroblast growth factor 7(FGF7)	Homo sapiens
A_23_P382811	sorting nexin 31(SNX31)	Homo sapiens
A_32_P108655	adenylate kinase 4(AK4)	Homo sapiens
A_23_P24104	plasminogen activator, urokinase(PLAU)	Homo sapiens
A_23_P122068	C1q and tumor necrosis factor related protein 3(C1QTNF3)	Homo sapiens
A_32_P190769	C1q and tumor necrosis factor related protein 7(C1QTNF7)	Homo sapiens
A_23_P303851	taste 2 receptor member 45(TAS2R45)	Homo sapiens
A_23_P371254	taste 2 receptor member 43(TAS2R43)	Homo sapiens
A_24_P325046	zinc finger CCHC-type containing 7(ZCCHC7)	Homo sapiens
A_23_P124855	zinc finger CCHC-type containing 7(ZCCHC7)	Homo sapiens
A_23_P65307	SLIT and NTRK like family member 6(SLITRK6)	Homo sapiens
A_23_P13065	zinc finger DHHC-type containing 13(ZDHHC13)	Homo sapiens
A_24_P390495	C-X3-C motif chemokine ligand 1(CX3CL1)	Homo sapiens
A_24_P271149	IgLON family member 5(IGLON5)	Homo sapiens
A_23_P254212	replication protein A4(RPA4)	Homo sapiens
A_23_P138168	calponin 3(CNN3)	Homo sapiens
A_23_P162874	heat shock protein 90 alpha family class A member 1(HSP90AA1)	Homo sapiens
A_24_P912372	KIAA0754(KIAA0754)	Homo sapiens
A_24_P823684	heat shock protein 90 alpha family class B member 1(HSP90AB1)	Homo sapiens
A_23_P152330	double C2 domain alpha(DOC2A)	Homo sapiens
A_24_P268015	MYST/Esa1 associated factor 6(MEAF6)	Homo sapiens
A_23_P303423	SLAIN motif family member 2(SLAIN2)	Homo sapiens
A_23_P150189	MRE11 homolog, double strand break repair nuclease(MRE11)	Homo sapiens
A_32_P180210	family with sequence similarity 35 member A(FAM35A)	Homo sapiens
A_23_P56703	TraB domain containing 2A(TRABD2A)	Homo sapiens
A_23_P328621	ubiquilin-like(UBQLNL)	Homo sapiens
A_23_P68949	suppression of tumorigenicity 13 (colon carcinoma) (Hsp70 interacting protein) pseudogene 2(ST13P2)	Homo sapiens
A_32_P156892	suppression of tumorigenicity 13 (colon carcinoma) (Hsp70 interacting protein) pseudogene 2(ST13P2)	Homo sapiens
A_24_P615822	BMS1, ribosome biogenesis factor pseudogene 15(BMS1P15)	Homo sapiens
A_32_P140898	forkhead box N2(FOXN2)	Homo sapiens
A_24_P827	SPT3 homolog, SAGA and STAGA complex component(SUPT3H)	Homo sapiens
A_24_P18802	VPS18, CORVET/HOPS core subunit(VPS18)	Homo sapiens
A_23_P217015	SET nuclear proto-oncogene(SET)	Homo sapiens
A_24_P374586	PMS1 homolog 2, mismatch repair system component(PMS2)	Homo sapiens
A_32_P194312	sidekick cell adhesion molecule 2(SDK2)	Homo sapiens
A_24_P396753	tribbles pseudokinase 2(TRIB2)	Homo sapiens
A_23_P163580	centromere protein T(CENPT)	Homo sapiens
A_23_P112554	collagen type XV alpha 1 chain(COL15A1)	Homo sapiens
A_23_P375922	collagen type XIX alpha 1 chain(COL19A1)	Homo sapiens
A_32_P225659	urotensin 2B(UTS2B)	Homo sapiens
A_24_P145911	transformer 2 beta homolog (Drosophila)(TRA2B)	Homo sapiens
A_32_P741851	galactosidase beta 1 like 3(GLB1L3)	Homo sapiens
A_23_P46045	regulator of G-protein signaling 5(RGS5)	Homo sapiens
A_23_P130089	intraflagellar transport 20(IFT20)	Homo sapiens
A_23_P418785	syntaxin binding protein 5 like(STXBP5L)	Homo sapiens
A_24_P83183	negative elongation factor complex member A(NELFA)	Homo sapiens
A_24_P196592	matrix metallopeptidase 28(MMP28)	Homo sapiens
A_32_P104432	small integral membrane protein 10 like 2A(SMIM10L2A)	Homo sapiens
A_32_P180315	LOC100499484-C9orf174 readthrough(LOC100499484-C9ORF174)	Homo sapiens
A_23_P346265	N-acetylglucosamine-1-phosphate transferase alpha and beta subunits(GNPTAB)	Homo sapiens
A_24_P77947	VPS50, EARP/GARPII complex subunit(VPS50)	Homo sapiens
A_23_P10385	denticleless E3 ubiquitin protein ligase homolog(DTL)	Homo sapiens
A_24_P237804	POTE ankyrin domain family member D(POTED)	Homo sapiens
A_24_P34545	inhibitor of growth family member 5(ING5)	Homo sapiens
A_24_P356	AP2 associated kinase 1(AAK1)	Homo sapiens
A_23_P399001	CXXC finger protein 5(CXXC5)	Homo sapiens
A_24_P187119	olfactory receptor family 5 subfamily T member 2(OR5T2)	Homo sapiens
A_23_P65278	neurobeachin(NBEA)	Homo sapiens
A_23_P96976	zinc finger CCHC-type containing 17(ZCCHC17)	Homo sapiens
A_23_P259442	carboxypeptidase E(CPE)	Homo sapiens
A_23_P200310	DEP domain containing 1(DEPDC1)	Homo sapiens
A_23_P59138	POU class 5 homeobox 1(POU5F1)	Homo sapiens
A_24_P943922	cache domain containing 1(CACHD1)	Homo sapiens
A_24_P65941	RUNX1 intronic transcript 1(RUNX1-IT1)	Homo sapiens
A_24_P332081	Janus kinase and microtubule interacting protein 3(JAKMIP3)	Homo sapiens
A_24_P15325	XK related 6(XKR6)	Homo sapiens
A_23_P387000	XK related 6(XKR6)	Homo sapiens
A_24_P214598	protein phosphatase, Mg2+/Mn2+ dependent 1K(PPM1K)	Homo sapiens
A_23_P122174	X-ray repair cross complementing 4(XRCC4)	Homo sapiens
A_23_P35564	SEC31 homolog B, COPII coat complex component(SEC31B)	Homo sapiens
A_23_P422724	peptidylprolyl isomerase C(PPIC)	Homo sapiens
A_23_P99693	zinc finger and BTB domain containing 1(ZBTB1)	Homo sapiens
A_23_P405110	cell division cycle 14A(CDC14A)	Homo sapiens
A_23_P1170	zinc finger AN1-type containing 4(ZFAND4)	Homo sapiens
A_23_P423482	family with sequence similarity 81 member A(FAM81A)	Homo sapiens
A_24_P453497	RNA binding motif protein 20(RBM20)	Homo sapiens
A_23_P71757	interferon alpha 6(IFNA6)	Homo sapiens
A_23_P425332	protein phosphatase 4 regulatory subunit 4(PPP4R4)	Homo sapiens
A_23_P205348	T-cell leukemia/lymphoma 6 (non-protein coding)(TCL6)	Homo sapiens
A_24_P706953	transmembrane protein 213(TMEM213)	Homo sapiens
A_24_P386771	protein phosphatase 1 catalytic subunit gamma(PPP1CC)	Homo sapiens
A_24_P336931	ankyrin repeat domain 36B(ANKRD36B)	Homo sapiens
A_23_P146325	ASAP1 intronic transcript 1(ASAP1-IT1)	Homo sapiens
A_23_P328034	chromosome 20 open reading frame 96(C20orf96)	Homo sapiens
A_24_P204214	nuclear receptor corepressor 1(NCOR1)	Homo sapiens
A_23_P106737	LUC7 like(LUC7L)	Homo sapiens
A_23_P20876	protein tyrosine phosphatase domain containing 1(PTPDC1)	Homo sapiens
A_23_P129128	threonyl-tRNA synthetase like 2(TARSL2)	Homo sapiens
A_32_P84369	family with sequence similarity 153 member B(FAM153B)	Homo sapiens
A_24_P21831	zinc finger protein 26(ZNF26)	Homo sapiens
A_23_P48495	T-cell leukemia/lymphoma 1B(TCL1B)	Homo sapiens
A_23_P140009	solute carrier family 10 member 2(SLC10A2)	Homo sapiens
A_23_P316410	NADPH oxidase 1(NOX1)	Homo sapiens
A_23_P98057	zinc finger protein 32(ZNF32)	Homo sapiens
A_23_P334883	SH3 and multiple ankyrin repeat domains 2(SHANK2)	Homo sapiens
A_23_P215634	insulin like growth factor binding protein 3(IGFBP3)	Homo sapiens
A_23_P318396	CUGBP, Elav-like family member 1(CELF1)	Homo sapiens
A_24_P181422	cation channel sperm associated 2(CATSPER2)	Homo sapiens
A_23_P149818	UPF2 regulator of nonsense transcripts homolog (yeast)(UPF2)	Homo sapiens
A_23_P70060	phospholipid phosphatase 1(PLPP1)	Homo sapiens
A_23_P92107	solute carrier family 15 member 2(SLC15A2)	Homo sapiens
A_24_P935881	small EDRK-rich factor 1B(SERF1B)	Homo sapiens
A_23_P137097	solute carrier family 16 member 2(SLC16A2)	Homo sapiens
A_24_P331675	chromosome 6 open reading frame 10(C6orf10)	Homo sapiens
A_24_P194661	uncharacterized FLJ38379(LOC285097)	Homo sapiens
A_23_P59988	solute carrier family 35 member G3(SLC35G3)	Homo sapiens
A_23_P389532	solute carrier family 35 member G3(SLC35G3)	Homo sapiens
A_23_P213602	casein kinase 1 gamma 3(CSNK1G3)	Homo sapiens
A_23_P309779	NEDD4 binding protein 2(N4BP2)	Homo sapiens
A_23_P373708	keratin 18 pseudogene 55(KRT18P55)	Homo sapiens
A_23_P111929	OTU domain containing 6B(OTUD6B)	Homo sapiens
A_23_P136355	hedgehog acyltransferase(HHAT)	Homo sapiens
A_23_P254442	AI894139 pseudogene(LOC155060)	Homo sapiens
A_23_P145694	asparagine synthetase (glutamine-hydrolyzing)(ASNS)	Homo sapiens
A_23_P44724	cysteine and glycine rich protein 2(CSRP2)	Homo sapiens
A_23_P133075	TBC1 domain containing kinase(TBCK)	Homo sapiens
A_32_P94160	protein kinase AMP-activated catalytic subunit alpha 2(PRKAA2)	Homo sapiens
A_23_P51397	enabled homolog (Drosophila)(ENAH)	Homo sapiens
A_32_P80068	C-type lectin domain family 2 member D(CLEC2D)	Homo sapiens
A_24_P241183	C-type lectin domain family 2 member D(CLEC2D)	Homo sapiens
A_23_P423074	family with sequence similarity 169 member A(FAM169A)	Homo sapiens
A_24_P772488	plexin A4(PLXNA4)	Homo sapiens
A_23_P252764	SWI/SNF related, matrix associated, actin dependent regulator of chromatin, subfamily a, member 2(SMARCA2)	Homo sapiens
A_23_P60354	SWI/SNF related, matrix associated, actin dependent regulator of chromatin, subfamily a, member 2(SMARCA2)	Homo sapiens
A_24_P306561	transcription factor 25(TCF25)	Homo sapiens
A_24_P277155	helicase like transcription factor(HLTF)	Homo sapiens
A_23_P39034	SWI/SNF related, matrix associated, actin dependent regulator of chromatin, subfamily a, member 4(SMARCA4)	Homo sapiens
A_23_P502047	chordin(CHRD)	Homo sapiens
A_24_P481783	ubiquitin associated protein 1 like(UBAP1L)	Homo sapiens
A_23_P83453	SWI/SNF related, matrix associated, actin dependent regulator of chromatin subfamily c member 1(SMARCC1)	Homo sapiens
A_23_P14389	apoptotic chromatin condensation inducer 1(ACIN1)	Homo sapiens
A_24_P21056	PHD finger protein 14(PHF14)	Homo sapiens
A_23_P134384	PHD finger protein 14(PHF14)	Homo sapiens
A_24_P456723	long intergenic non-protein coding RNA 1125(LINC01125)	Homo sapiens
A_23_P1374	protein kinase C theta(PRKCQ)	Homo sapiens
A_32_P117354	LIM and calponin homology domains 1(LIMCH1)	Homo sapiens
A_23_P328259	FH2 domain containing 1(FHDC1)	Homo sapiens
A_23_P143885	Rho guanine nucleotide exchange factor 3(ARHGEF3)	Homo sapiens
A_23_P326142	SND1 intronic transcript 1(SND1-IT1)	Homo sapiens
A_23_P111343	BCL2 associated transcription factor 1 pseudogene 2(BCLAF1P2)	Homo sapiens
A_24_P285768	ER degradation enhancing alpha-mannosidase like protein 1(EDEM1)	Homo sapiens
A_23_P126212	claspin(CLSPN)	Homo sapiens
A_24_P14932	cilia and flagella associated protein 44(CFAP44)	Homo sapiens
A_23_P30122	interleukin 2(IL2)	Homo sapiens
A_24_P230563	interleukin 2 receptor subunit alpha(IL2RA)	Homo sapiens
A_32_P114896	prostaglandin E synthase 3(PTGES3)	Homo sapiens
A_23_P31858	ST18, C2H2C-type zinc finger(ST18)	Homo sapiens
A_23_P155969	polo like kinase 4(PLK4)	Homo sapiens
A_24_P11100	zinc finger matrin-type 1(ZMAT1)	Homo sapiens
A_23_P145657	stromal antigen 3(STAG3)	Homo sapiens
A_23_P84821	mitochondrial ribosomal protein L1(MRPL1)	Homo sapiens
A_32_P223777	interleukin 6 signal transducer(IL6ST)	Homo sapiens
A_23_P399255	ring finger protein 182(RNF182)	Homo sapiens
A_23_P57268	coxsackie virus and adenovirus receptor(CXADR)	Homo sapiens
A_23_P436476	RNA binding motif protein 34(RBM34)	Homo sapiens
A_23_P404494	interleukin 7 receptor(IL7R)	Homo sapiens
A_24_P167496	pseudouridylate synthase 7 like(PUS7L)	Homo sapiens
A_24_P913227	cell division cycle 23(CDC23)	Homo sapiens
A_23_P205789	GA binding protein transcription factor beta subunit 1(GABPB1)	Homo sapiens
A_32_P104518	long intergenic non-protein coding RNA 476(LINC00476)	Homo sapiens
A_24_P98047	solute carrier family 16 member 10(SLC16A10)	Homo sapiens
A_23_P55091	FtsJ homolog 3(FTSJ3)	Homo sapiens
A_23_P125435	gamma-aminobutyric acid type A receptor beta1 subunit(GABRB1)	Homo sapiens
A_23_P70794	RAB23, member RAS oncogene family(RAB23)	Homo sapiens
A_24_P933492	zinc finger DHHC-type containing 21(ZDHHC21)	Homo sapiens
A_23_P160751	Fc receptor like 2(FCRL2)	Homo sapiens
A_24_P319647	Fc receptor like 2(FCRL2)	Homo sapiens
A_24_P135406	potassium channel tetramerization domain containing 9(KCTD9)	Homo sapiens
A_23_P390097	tetratricopeptide repeat domain 39B(TTC39B)	Homo sapiens
A_23_P26358	SMG1, nonsense mediated mRNA decay associated PI3K related kinase(SMG1)	Homo sapiens
A_32_P133916	basonuclin 2(BNC2)	Homo sapiens
A_24_P29594	HBS1 like translational GTPase(HBS1L)	Homo sapiens
A_32_P790284	katanin catalytic subunit A1 like 2(KATNAL2)	Homo sapiens
A_23_P75083	zinc finger MYND-type containing 11(ZMYND11)	Homo sapiens
A_23_P99027	protein tyrosine phosphatase, non-receptor type 11 pseudogene(LOC344593)	Homo sapiens
A_23_P119418	URI1, prefoldin like chaperone(URI1)	Homo sapiens
A_32_P10272	PMS1 homolog 2, mismatch repair system component pseudogene 9(PMS2P9)	Homo sapiens
A_23_P40866	zinc finger and BTB domain containing 20(ZBTB20)	Homo sapiens
A_23_P373927	endoplasmic reticulum protein 44(ERP44)	Homo sapiens
A_24_P924862	Ras association (RalGDS/AF-6) and pleckstrin homology domains 1(RAPH1)	Homo sapiens
A_23_P88470	transient receptor potential cation channel subfamily M member 7(TRPM7)	Homo sapiens
A_23_P48698	ADAM metallopeptidase domain 20(ADAM20)	Homo sapiens
A_23_P337270	NIMA related kinase 10(NEK10)	Homo sapiens
A_23_P54736	G protein subunit gamma 13(GNG13)	Homo sapiens
A_23_P105730	Mdm1 nuclear protein(MDM1)	Homo sapiens
A_32_P186731	isthmin 1(ISM1)	Homo sapiens
A_32_P24140	growth arrest specific 2(GAS2)	Homo sapiens
A_24_P254965	histone deacetylase 8(HDAC8)	Homo sapiens
A_32_P152767	SKI/DACH domain containing 1(SKIDA1)	Homo sapiens
A_24_P51909	complexin 1(CPLX1)	Homo sapiens
A_24_P366777	notch 2 N-terminal like(NOTCH2NL)	Homo sapiens
A_23_P346953	diacylglycerol kinase beta(DGKB)	Homo sapiens
A_32_P40463	nudix hydrolase 9 pseudogene 1(NUDT9P1)	Homo sapiens
A_23_P145514	interleukin 20 receptor subunit alpha(IL20RA)	Homo sapiens
A_23_P208788	chromosome 19 open reading frame 33(C19orf33)	Homo sapiens
A_23_P337201	signal recognition particle 72(SRP72)	Homo sapiens
A_24_P381441	LIM domain only 3(LMO3)	Homo sapiens
A_23_P141447	RAD52 motif containing 1(RDM1)	Homo sapiens
A_24_P126484	phenazine biosynthesis like protein domain containing(PBLD)	Homo sapiens
A_23_P93464	branched chain keto acid dehydrogenase E1 subunit beta(BCKDHB)	Homo sapiens
A_23_P155463	leucine rich repeat containing 2(LRRC2)	Homo sapiens
A_24_P204043	zinc finger protein 318(ZNF318)	Homo sapiens
A_32_P113436	heterogeneous nuclear ribonucleoprotein A1-like 2(HNRNPA1L2)	Homo sapiens
A_23_P63219	pogo transposable element with ZNF domain(POGZ)	Homo sapiens
A_23_P18887	methylcrotonoyl-CoA carboxylase 2(MCCC2)	Homo sapiens
A_24_P191833	splicing regulatory glutamic acid and lysine rich protein 1(SREK1)	Homo sapiens
A_24_P130865	PHD finger protein 8(PHF8)	Homo sapiens
A_24_P404458	nicotinamide riboside kinase 2(NMRK2)	Homo sapiens
A_23_P393777	prostaglandin D2 receptor(PTGDR)	Homo sapiens
A_32_P206479	zinc finger protein 831(ZNF831)	Homo sapiens
A_23_P167585	growth differentiation factor 9(GDF9)	Homo sapiens
A_23_P93562	sestrin 1(SESN1)	Homo sapiens
A_24_P348925	cyclin K(CCNK)	Homo sapiens
A_24_P48723	prostaglandin I2 synthase(PTGIS)	Homo sapiens
A_23_P105963	adenylate kinase 7(AK7)	Homo sapiens
A_32_P128310	CDK5 regulatory subunit associated protein 1 like 1(CDKAL1)	Homo sapiens
A_23_P22614	septin 6(SEPT6)	Homo sapiens
A_23_P305198	signal transducer and activator of transcription 4(STAT4)	Homo sapiens
A_23_P31725	BLK proto-oncogene, Src family tyrosine kinase(BLK)	Homo sapiens
A_24_P362193	CD84 molecule(CD84)	Homo sapiens
A_23_P347048	sphingosine-1-phosphate phosphatase 1(SGPP1)	Homo sapiens
A_24_P353103	zinc finger protein 599(ZNF599)	Homo sapiens
A_32_P56397	long intergenic non-protein coding RNA 202-2(LINC00202-2)	Homo sapiens
A_24_P55295	gap junction protein alpha 1(GJA1)	Homo sapiens
A_23_P251151	neural EGFL like 1(NELL1)	Homo sapiens
A_24_P23546	Sp8 transcription factor(SP8)	Homo sapiens
A_23_P18447	PPARG coactivator 1 alpha(PPARGC1A)	Homo sapiens
A_32_P68050	NIMA related kinase 1(NEK1)	Homo sapiens
A_24_P50554	ribosomal protein L17 pseudogene 18(RPL17P18)	Homo sapiens
A_23_P15639	chromosome 17 open reading frame 75(C17orf75)	Homo sapiens
A_32_P95823	UBX domain protein 4(UBXN4)	Homo sapiens
A_23_P149368	Fc receptor like 1(FCRL1)	Homo sapiens
A_23_P64888	taste 2 receptor member 10(TAS2R10)	Homo sapiens
A_23_P396981	coiled-coil domain containing 66(CCDC66)	Homo sapiens
A_23_P109785	nuclear receptor subfamily 1 group I member 2(NR1I2)	Homo sapiens
A_23_P105495	taste 2 receptor member 14(TAS2R14)	Homo sapiens
A_24_P213548	mannosidase alpha class 1A member 2(MAN1A2)	Homo sapiens
A_23_P88095	TBC1 domain family member 4(TBC1D4)	Homo sapiens
A_23_P348159	dystonin(DST)	Homo sapiens
A_23_P365060	midasin AAA ATPase 1(MDN1)	Homo sapiens
A_23_P201605	DENN domain containing 1B(DENND1B)	Homo sapiens
A_24_P944222	transmembrane and tetratricopeptide repeat containing 3(TMTC3)	Homo sapiens
A_24_P918266	transmembrane and tetratricopeptide repeat containing 3(TMTC3)	Homo sapiens
A_23_P42935	B-Raf proto-oncogene, serine/threonine kinase(BRAF)	Homo sapiens
A_23_P139250	olfactory receptor family 56 subfamily B member 1(OR56B1)	Homo sapiens
A_23_P30813	histone cluster 4 H4(HIST4H4)	Homo sapiens
A_23_P212568	T cell receptor associated transmembrane adaptor 1(TRAT1)	Homo sapiens
A_23_P136573	ST3 beta-galactoside alpha-2,3-sialyltransferase 5(ST3GAL5)	Homo sapiens
A_23_P45970	chromosome 1 open reading frame 109(C1orf109)	Homo sapiens
A_24_P80138	phosducin-like 3 pseudogene 4(PDCL3P4)	Homo sapiens
A_24_P324814	centrosomal protein 95(CEP95)	Homo sapiens
A_23_P63847	Suv3 like RNA helicase(SUPV3L1)	Homo sapiens
A_23_P332713	zinc finger RNA binding protein 2(ZFR2)	Homo sapiens
A_24_P316005	RAB GTPase activating protein 1 like(RABGAP1L)	Homo sapiens
A_23_P379475	24-dehydrocholesterol reductase(DHCR24)	Homo sapiens
A_23_P26854	Rho GTPase activating protein 44(ARHGAP44)	Homo sapiens
A_23_P39766	glutaminase(GLS)	Homo sapiens
A_24_P280983	HOXA11 antisense RNA(HOXA11-AS)	Homo sapiens
A_24_P68311	spectrin repeat containing nuclear envelope protein 2(SYNE2)	Homo sapiens
A_23_P130764	potassium voltage-gated channel subfamily J member 14(KCNJ14)	Homo sapiens
A_23_P138665	glutamate dehydrogenase 1(GLUD1)	Homo sapiens
A_23_P203540	ETS homologous factor(EHF)	Homo sapiens
A_23_P115046	eukaryotic translation initiation factor 2B subunit gamma(EIF2B3)	Homo sapiens
A_24_P39639	exosome component 6(EXOSC6)	Homo sapiens
A_23_P126075	potassium two pore domain channel subfamily K member 1(KCNK1)	Homo sapiens
A_23_P349310	trinucleotide repeat containing 6A(TNRC6A)	Homo sapiens
A_24_P162244	S-phase cyclin A associated protein in the ER(SCAPER)	Homo sapiens
A_23_P339633	G-patch domain containing 11(GPATCH11)	Homo sapiens
A_32_P16258	exocyst complex component 6B(EXOC6B)	Homo sapiens
A_24_P3140	zinc finger protein 638(ZNF638)	Homo sapiens
A_23_P368996	leucine rich repeat containing 56(LRRC56)	Homo sapiens
A_24_P263703	uncharacterized LOC100130609(PP12708)	Homo sapiens
A_23_P416142	discs large MAGUK scaffold protein 1(DLG1)	Homo sapiens
A_24_P945096	calcium voltage-gated channel subunit alpha1 I(CACNA1I)	Homo sapiens
A_23_P122976	G protein subunit alpha i1(GNAI1)	Homo sapiens
A_23_P328642	amyotrophic lateral sclerosis 2 chromosome region candidate 11(ALS2CR11)	Homo sapiens
A_24_P24444	exo/endonuclease G(EXOG)	Homo sapiens
A_23_P17522	NK2 homeobox 2(NKX2-2)	Homo sapiens
A_32_P192615	TATA-box binding protein associated factor 1(TAF1)	Homo sapiens
A_23_P30983	gap junction protein beta 7(GJB7)	Homo sapiens
A_23_P380379	calcyphosine 2(CAPS2)	Homo sapiens
A_23_P384698	EMC3 antisense RNA 1(EMC3-AS1)	Homo sapiens
A_23_P67785	sperm associated antigen 16(SPAG16)	Homo sapiens
A_23_P120973	family with sequence similarity 118 member A(FAM118A)	Homo sapiens
A_23_P28068	GTP binding protein 3 (mitochondrial)(GTPBP3)	Homo sapiens
A_23_P415015	atlastin GTPase 2(ATL2)	Homo sapiens
A_32_P226009	chromosome 5 open reading frame 42(C5orf42)	Homo sapiens
A_23_P324605	dynein axonemal heavy chain 6(DNAH6)	Homo sapiens
A_32_P383681	dynein axonemal heavy chain 6(DNAH6)	Homo sapiens
A_23_P203819	golgin A3(GOLGA3)	Homo sapiens
A_24_P693321	uncharacterized LOC100190986(LOC100190986)	Homo sapiens
A_23_P10980	adhesion G protein-coupled receptor L3(ADGRL3)	Homo sapiens
A_23_P332584	KIAA1107(KIAA1107)	Homo sapiens
A_23_P71591	nucleolar protein 8(NOL8)	Homo sapiens
A_23_P28953	DNA methyltransferase 3 beta(DNMT3B)	Homo sapiens
A_32_P148275	Spi-C transcription factor(SPIC)	Homo sapiens
A_23_P171150	kelch like family member 4(KLHL4)	Homo sapiens
A_23_P78372	THO complex 1(THOC1)	Homo sapiens
A_23_P418083	LCA5, lebercilin(LCA5)	Homo sapiens
A_23_P343837	poly(ADP-ribose) polymerase family member 11(PARP11)	Homo sapiens
A_24_P41975	tudor and KH domain containing(TDRKH)	Homo sapiens
A_23_P350234	ubiquitin conjugating enzyme E2 N like (gene/pseudogene)(UBE2NL)	Homo sapiens
A_23_P136504	solute carrier family 25 member 21(SLC25A21)	Homo sapiens
A_24_P81965	RAP2A, member of RAS oncogene family(RAP2A)	Homo sapiens
A_23_P128574	ecto-NOX disulfide-thiol exchanger 1(ENOX1)	Homo sapiens
A_24_P400324	thrombospondin type 1 domain containing 7A(THSD7A)	Homo sapiens
A_23_P94204	oxidation resistance 1(OXR1)	Homo sapiens
A_24_P935682	uncharacterized LOC100131541(LOC100131541)	Homo sapiens
A_23_P54447	long intergenic non-protein coding RNA 597(LINC00597)	Homo sapiens
A_23_P117515	AT-rich interaction domain 4A(ARID4A)	Homo sapiens
A_23_P345942	NADH:ubiquinone oxidoreductase complex assembly factor 2(NDUFAF2)	Homo sapiens
A_23_P162782	arginine and glutamate rich 1(ARGLU1)	Homo sapiens
A_24_P101651	chondrosarcoma associated gene 1(CSAG1)	Homo sapiens
A_24_P74487	small integral membrane protein 11A(SMIM11A)	Homo sapiens
A_23_P30163	KLF3 antisense RNA 1(KLF3-AS1)	Homo sapiens
A_24_P68908	NmrA like redox sensor 2, pseudogene(NMRAL2P)	Homo sapiens
A_23_P162766	dedicator of cytokinesis 9(DOCK9)	Homo sapiens
A_23_P147070	Sad1 and UNC84 domain containing 1(SUN1)	Homo sapiens
A_23_P373464	AF4/FMR2 family member 3(AFF3)	Homo sapiens
A_23_P366453	KH RNA binding domain containing, signal transduction associated 2(KHDRBS2)	Homo sapiens
A_24_P58488	chromosome 2 open reading frame 73(C2orf73)	Homo sapiens
A_23_P309292	HECT domain E3 ubiquitin protein ligase 4(HECTD4)	Homo sapiens
A_23_P18798	protocadherin beta 10(PCDHB10)	Homo sapiens
A_32_P151544	keratin 18 pseudogene 19(KRT18P19)	Homo sapiens
A_23_P300728	limb development membrane protein 1(LMBR1)	Homo sapiens
A_24_P393958	DnaJ heat shock protein family (Hsp40) member B4(DNAJB4)	Homo sapiens
A_32_P415151	WD repeat domain 27(WDR27)	Homo sapiens
A_32_P315178	ATPase 13A5(ATP13A5)	Homo sapiens
A_23_P415652	polypeptide N-acetylgalactosaminyltransferase 12(GALNT12)	Homo sapiens
A_32_P104063	colorectal neoplasia differentially expressed (non-protein coding)(CRNDE)	Homo sapiens
A_24_P870799	glutamate ionotropic receptor kainate type subunit 3(GRIK3)	Homo sapiens
A_23_P83347	ring finger protein 183(RNF183)	Homo sapiens
A_23_P393645	ADAM metallopeptidase with thrombospondin type 1 motif 13(ADAMTS13)	Homo sapiens
A_23_P416894	gamma-secretase activating protein(GSAP)	Homo sapiens
A_24_P156501	early B-cell factor 1(EBF1)	Homo sapiens
A_32_P197561	early B-cell factor 1(EBF1)	Homo sapiens
A_24_P925040	caveolin 2(CAV2)	Homo sapiens
A_23_P66017	proline rich transmembrane protein 2(PRRT2)	Homo sapiens
A_24_P159181	programmed cell death 7(PDCD7)	Homo sapiens
A_23_P144465	3'-phosphoadenosine 5'-phosphosulfate synthase 1(PAPSS1)	Homo sapiens
A_32_P120791	uncharacterized LOC727916(LOC727916)	Homo sapiens
A_23_P82990	osteoglycin(OGN)	Homo sapiens
A_23_P315789	regulatory factor X associated protein(RFXAP)	Homo sapiens
A_24_P49517	zinc finger protein 251(ZNF251)	Homo sapiens
A_24_P371628	ANKH inorganic pyrophosphate transport regulator(ANKH)	Homo sapiens
A_23_P1145	mitochondrial poly(A) polymerase(MTPAP)	Homo sapiens
A_24_P366749	ATPase phospholipid transporting 8B2(ATP8B2)	Homo sapiens
A_32_P120604	sorting nexin 29(SNX29)	Homo sapiens
A_23_P129569	partner and localizer of BRCA2(PALB2)	Homo sapiens
A_24_P397247	SDA1 domain containing 1(SDAD1)	Homo sapiens
A_23_P214821	endothelin 1(EDN1)	Homo sapiens
A_23_P88589	nuclear receptor subfamily 2 group F member 2(NR2F2)	Homo sapiens
A_23_P391275	RCAN family member 3(RCAN3)	Homo sapiens
A_24_P163537	transmembrane p24 trafficking protein 4(TMED4)	Homo sapiens
A_23_P323094	polyhomeotic homolog 1(PHC1)	Homo sapiens
A_24_P135427	uncharacterized LOC100128398(LOC100128398)	Homo sapiens
A_32_P162374	chromosome 18 open reading frame 54(C18orf54)	Homo sapiens
A_23_P32861	NMD3 ribosome export adaptor(NMD3)	Homo sapiens
A_23_P145397	cyclin C(CCNC)	Homo sapiens
A_24_P84396	cell migration inducing hyaluronan binding protein(CEMIP)	Homo sapiens
A_23_P66827	family with sequence similarity 106 member C, pseudogene(FAM106CP)	Homo sapiens
A_24_P164505	family with sequence similarity 106 member C, pseudogene(FAM106CP)	Homo sapiens
A_32_P37592	small Cajal body-specific RNA 17(SCARNA17)	Homo sapiens
A_23_P400984	phosphoinositide kinase, FYVE-type zinc finger containing(PIKFYVE)	Homo sapiens
A_32_P207243	NADH:ubiquinone oxidoreductase subunit A13(NDUFA13)	Homo sapiens
A_23_P23114	protein tyrosine phosphatase type IVA, member 2(PTP4A2)	Homo sapiens
A_24_P394698	origin recognition complex subunit 5(ORC5)	Homo sapiens
A_32_P795513	leiomodin 3(LMOD3)	Homo sapiens
A_32_P26330	ubiquitin specific peptidase 10(USP10)	Homo sapiens
A_23_P341532	SET domain bifurcated 2(SETDB2)	Homo sapiens
A_32_P153892	TATA-box binding protein associated factor 3(TAF3)	Homo sapiens
A_23_P61580	NOP2/Sun RNA methyltransferase family member 6(NSUN6)	Homo sapiens
A_23_P98410	CD3g molecule(CD3G)	Homo sapiens
A_24_P701776	Rho guanine nucleotide exchange factor 35(ARHGEF35)	Homo sapiens
A_23_P103756	oviductal glycoprotein 1(OVGP1)	Homo sapiens
A_24_P728006	family with sequence similarity 153 member A(FAM153A)	Homo sapiens
A_23_P211056	PAX3 and PAX7 binding protein 1(PAXBP1)	Homo sapiens
A_23_P211064	PAX3 and PAX7 binding protein 1(PAXBP1)	Homo sapiens
A_24_P263910	long intergenic non-protein coding RNA 1588(LINC01588)	Homo sapiens
A_32_P489986	transmembrane protein 232(TMEM232)	Homo sapiens
A_23_P113572	CD19 molecule(CD19)	Homo sapiens
A_23_P7083	CTBP1 antisense RNA 2 (head to head)(CTBP1-AS2)	Homo sapiens
A_23_P2355	chromobox 5(CBX5)	Homo sapiens
A_32_P167471	calmin(CLMN)	Homo sapiens
A_24_P131589	CD86 molecule(CD86)	Homo sapiens
A_23_P91076	transmembrane protein 87B(TMEM87B)	Homo sapiens
A_23_P18641	sorting nexin 25(SNX25)	Homo sapiens
A_23_P357717	T-cell leukemia/lymphoma 1A(TCL1A)	Homo sapiens
A_23_P205623	DDHD domain containing 1(DDHD1)	Homo sapiens
A_23_P111583	CD36 molecule(CD36)	Homo sapiens
A_23_P306956	zinc finger protein 566(ZNF566)	Homo sapiens
A_23_P162378	centrosomal protein 83(CEP83)	Homo sapiens
A_24_P260639	histone cluster 1 H1 family member d(HIST1H1D)	Homo sapiens
A_23_P36531	tetraspanin 8(TSPAN8)	Homo sapiens
A_32_P149060	long intergenic non-protein coding RNA 515(LINC00515)	Homo sapiens
A_23_P91764	TNF receptor superfamily member 13C(TNFRSF13C)	Homo sapiens
A_24_P381505	GLI pathogenesis-related 1 like 2(GLIPR1L2)	Homo sapiens
A_24_P191847	pentatricopeptide repeat domain 2(PTCD2)	Homo sapiens
A_23_P325040	thymopoietin(TMPO)	Homo sapiens
A_32_P120638	integrator complex subunit 4(INTS4)	Homo sapiens
A_23_P115792	pleckstrin homology domain containing A1(PLEKHA1)	Homo sapiens
A_24_P418637	microtubule-actin crosslinking factor 1(MACF1)	Homo sapiens
A_23_P77043	cation channel sperm associated auxiliary subunit beta(CATSPERB)	Homo sapiens
A_32_P211418	PIH1 domain containing 3(PIH1D3)	Homo sapiens
A_23_P317105	A-kinase anchoring protein 10(AKAP10)	Homo sapiens
A_23_P53663	pro-apoptotic WT1 regulator(PAWR)	Homo sapiens
A_32_P52206	tRNA-yW synthesizing protein 1 homolog(TYW1)	Homo sapiens
A_23_P340376	macrophage stimulating 1 like(MST1L)	Homo sapiens
A_23_P163306	cingulin like 1(CGNL1)	Homo sapiens
A_23_P15101	transmembrane channel like 5(TMC5)	Homo sapiens
A_23_P200203	enoyl-CoA hydratase domain containing 2(ECHDC2)	Homo sapiens
A_32_P132438	A-kinase anchoring protein 1(AKAP1)	Homo sapiens
A_24_P348845	keratin associated protein 15-1(KRTAP15-1)	Homo sapiens
A_32_P416161	XK related, X-linked(XKRX)	Homo sapiens
A_23_P70148	nicotinamide nucleotide transhydrogenase(NNT)	Homo sapiens
A_24_P902728	cell cycle associated protein 1(CAPRIN1)	Homo sapiens
A_23_P28012	zinc finger protein 682(ZNF682)	Homo sapiens
A_32_P158302	long intergenic non-protein coding RNA 998(LINC00998)	Homo sapiens
A_23_P84118	cadherin 18(CDH18)	Homo sapiens
A_23_P396917	chromosome 11 open reading frame 63(C11orf63)	Homo sapiens
A_24_P7946	exocyst complex component 4(EXOC4)	Homo sapiens
A_23_P340722	exportin for tRNA(XPOT)	Homo sapiens
A_24_P181295	chromosome 14 open reading frame 37(C14orf37)	Homo sapiens
A_23_P11279	ALG13, UDP-N-acetylglucosaminyltransferase subunit(ALG13)	Homo sapiens
A_24_P328504	SP140 nuclear body protein(SP140)	Homo sapiens
A_23_P41476	shisa family member 3(SHISA3)	Homo sapiens

## Sheet: Agomelatine (+) vs. HC_DOWN
Category	Term	Count	%	PValue	Genes	List Total	Pop Hits	Pop Total	Fold Enrichment	Bonferroni	Benjamini	FDR
GOTERM_BP_FAT	GO:0040011~locomotion	103	14.18732782369146	2.793581809088812E-9	A_23_P141917, A_24_P31275, A_23_P78802, A_23_P56978, A_24_P365526, A_23_P116557, A_23_P6943, A_23_P208706, A_23_P160167, A_23_P19673, A_24_P355720, A_23_P134419, A_23_P259863, A_23_P430411, A_23_P69383, A_23_P38732, A_23_P338479, A_24_P32935, A_23_P502336, A_23_P41344, A_23_P75811, A_23_P139143, A_23_P96331, A_23_P41987, A_24_P342591, A_23_P104583, A_24_P55225, A_24_P390668, A_23_P1505, A_23_P159…	618	1530	16650	1.8137254901960782	1.77949578245018E-5	1.779511612389573E-5	1.7216844689414347E-5
GOTERM_BP_FAT	GO:0006928~movement of cell or subcellular component	112	15.426997245179063	3.180352476293313E-8	A_23_P141917, A_24_P31275, A_23_P78802, A_23_P56978, A_24_P365526, A_23_P116557, A_23_P6943, A_23_P208706, A_23_P160167, A_23_P19673, A_24_P355720, A_23_P134419, A_23_P259863, A_23_P422350, A_23_P430411, A_23_P69383, A_23_P38732, A_23_P338479, A_24_P32935, A_23_P502336, A_23_P41344, A_23_P75811, A_23_P96331, A_23_P41987, A_24_P342591, A_23_P104583, A_24_P55225, A_24_P390668, A_23_P1505, A_23_P159…	618	1795	16650	1.6810449739026962	2.0256793662909445E-4	1.0129422636994202E-4	9.800256155697844E-5
GOTERM_BP_FAT	GO:0006954~inflammatory response	53	7.300275482093664	7.959222676228401E-8	A_24_P235988, A_32_P144342, A_24_P314451, A_24_P85775, A_23_P142096, A_24_P287189, A_23_P39237, A_23_P159920, A_24_P365526, A_23_P96827, A_23_P116557, A_23_P69329, A_23_P106194, A_24_P71244, A_24_P62659, A_23_P134419, A_23_P430411, A_24_P102821, A_23_P53557, A_24_P32935, A_23_P502336, A_23_P201483, A_23_P72989, A_23_P97541, A_24_P942630, A_23_P79518, A_23_P17706, A_23_P89431, A_23_P170857, A_23_P…	618	637	16650	2.2416210696377132	5.068740009002148E-4	1.6900082815858307E-4	1.6350896451198545E-4
GOTERM_BP_FAT	GO:0016477~cell migration	81	11.15702479338843	1.0759163137452362E-7	A_23_P141917, A_24_P76546, A_24_P31275, A_23_P78802, A_23_P142096, A_23_P56978, A_24_P365526, A_24_P115971, A_23_P116557, A_23_P6943, A_23_P69329, A_23_P208706, A_23_P160167, A_24_P355720, A_23_P47410, A_24_P71244, A_24_P100761, A_23_P134419, A_23_P208870, A_23_P259863, A_23_P430411, A_24_P102821, A_23_P111995, A_23_P69383, A_23_P38732, A_23_P338479, A_24_P32935, A_23_P502336, A_32_P205110, A_24_…	618	1184	16650	1.8431432038834952	6.851239241238982E-4	1.7133967296392887E-4	1.6577180604029727E-4
GOTERM_BP_FAT	GO:0048870~cell motility	87	11.983471074380166	2.296169700820282E-7	A_23_P141917, A_24_P76546, A_24_P31275, A_23_P78802, A_23_P142096, A_23_P56978, A_23_P70719, A_24_P365526, A_24_P115971, A_23_P116557, A_23_P6943, A_23_P69329, A_23_P208706, A_23_P160167, A_23_P19673, A_24_P355720, A_23_P47410, A_24_P71244, A_24_P100761, A_23_P134419, A_23_P208870, A_23_P259863, A_23_P430411, A_24_P102821, A_23_P111995, A_23_P69383, A_23_P38732, A_23_P338479, A_24_P32935, A_23_P5…	618	1330	16650	1.7623549164172567	0.001461591101300841	2.1209997982893795E-4	2.052075629020007E-4
GOTERM_BP_FAT	GO:0051674~localization of cell	87	11.983471074380166	2.296169700820282E-7	A_23_P141917, A_24_P76546, A_24_P31275, A_23_P78802, A_23_P142096, A_23_P56978, A_23_P70719, A_24_P365526, A_24_P115971, A_23_P116557, A_23_P6943, A_23_P69329, A_23_P208706, A_23_P160167, A_23_P19673, A_24_P355720, A_23_P47410, A_24_P71244, A_24_P100761, A_23_P134419, A_23_P208870, A_23_P259863, A_23_P430411, A_24_P102821, A_23_P111995, A_23_P69383, A_23_P38732, A_23_P338479, A_24_P32935, A_23_P5…	618	1330	16650	1.7623549164172567	0.001461591101300841	2.1209997982893795E-4	2.052075629020007E-4
GOTERM_BP_FAT	GO:0006935~chemotaxis	47	6.473829201101928	2.5203994799150833E-7	A_23_P78802, A_23_P142096, A_23_P70719, A_23_P79518, A_23_P17706, A_23_P37910, A_23_P89431, A_23_P116557, A_24_P228717, A_24_P355944, A_23_P397391, A_24_P355720, A_24_P148717, A_24_P71244, A_23_P82929, A_23_P389897, A_23_P70095, A_23_P347432, A_23_P98282, A_24_P215804, A_23_P83328, A_23_P59637, A_24_P408704, A_23_P430411, A_24_P265506, A_24_P102821, A_23_P60387, A_23_P210538, A_23_P16469, A_23_P5…	618	552	16650	2.2939531447868298	0.001604206554110088	2.1209997982893795E-4	2.052075629020007E-4
GOTERM_BP_FAT	GO:0042330~taxis	47	6.473829201101928	2.6637360104105236E-7	A_23_P78802, A_23_P142096, A_23_P70719, A_23_P79518, A_23_P17706, A_23_P37910, A_23_P89431, A_23_P116557, A_24_P228717, A_24_P355944, A_23_P397391, A_24_P355720, A_24_P148717, A_24_P71244, A_23_P82929, A_23_P389897, A_23_P70095, A_23_P347432, A_23_P98282, A_24_P215804, A_23_P83328, A_23_P59637, A_24_P408704, A_23_P430411, A_24_P265506, A_24_P102821, A_23_P60387, A_23_P210538, A_23_P16469, A_23_P5…	618	553	16650	2.289804947418318	0.0016953613134216283	2.1209997982893795E-4	2.052075629020007E-4
GOTERM_BP_FAT	GO:0006952~defense response	94	12.947658402203857	7.863944758574341E-7	A_24_P235988, A_32_P144342, A_23_P141917, A_24_P314451, A_24_P85775, A_23_P142096, A_24_P287189, A_23_P39237, A_23_P159920, A_23_P56978, A_24_P365526, A_24_P348989, A_23_P96827, A_23_P55926, A_23_P206960, A_23_P116557, A_23_P9018, A_23_P69329, A_24_P277747, A_23_P106194, A_24_P71244, A_23_P254888, A_24_P62659, A_23_P134419, A_23_P407614, A_23_P26771, A_23_P430411, A_24_P102821, A_23_P152782, A_23…	618	1518	16650	1.6683295598449672	0.004996808987508539	5.56592534579095E-4	5.385054616343741E-4
GOTERM_BP_FAT	GO:0006955~immune response	94	12.947658402203857	1.964752124334475E-6	A_24_P235988, A_23_P141917, A_24_P76546, A_23_P78802, A_24_P85775, A_23_P142096, A_24_P287189, A_23_P159920, A_23_P56978, A_24_P365526, A_24_P348989, A_23_P96827, A_23_P55926, A_23_P206960, A_23_P116557, A_23_P9018, A_24_P277747, A_23_P106194, A_23_P208706, A_24_P65722, A_24_P71244, A_23_P134419, A_23_P407614, A_23_P129665, A_23_P430411, A_24_P102821, A_23_P152782, A_23_P69383, A_23_P87545, A_23_…	618	1551	16650	1.6328331862312444	0.01243749037765196	0.001105605688747376	0.0010696778429748945
GOTERM_BP_FAT	GO:0072359~circulatory system development	65	8.953168044077135	2.0827736679699388E-6	A_32_P148345, A_23_P28466, A_24_P76546, A_23_P78802, A_23_P407142, A_24_P115971, A_23_P50638, A_23_P73702, A_23_P69329, A_23_P208706, A_23_P92349, A_24_P326398, A_24_P385336, A_23_P80008, A_23_P347432, A_24_P100761, A_23_P89727, A_23_P430411, A_23_P111995, A_23_P38732, A_23_P6398, A_32_P205110, A_24_P379165, A_24_P366509, A_24_P396375, A_23_P109072, A_23_P41344, A_24_P291588, A_23_P367899, A_24_P…	618	945	16650	1.8531360764370473	0.013179659626469609	0.001105605688747376	0.0010696778429748945
GOTERM_BP_FAT	GO:0072358~cardiovascular system development	65	8.953168044077135	2.0827736679699388E-6	A_32_P148345, A_23_P28466, A_24_P76546, A_23_P78802, A_23_P407142, A_24_P115971, A_23_P50638, A_23_P73702, A_23_P69329, A_23_P208706, A_23_P92349, A_24_P326398, A_24_P385336, A_23_P80008, A_23_P347432, A_24_P100761, A_23_P89727, A_23_P430411, A_23_P111995, A_23_P38732, A_23_P6398, A_32_P205110, A_24_P379165, A_24_P366509, A_24_P396375, A_23_P109072, A_23_P41344, A_24_P291588, A_23_P367899, A_24_P…	618	945	16650	1.8531360764370473	0.013179659626469609	0.001105605688747376	0.0010696778429748945
GOTERM_BP_FAT	GO:0051128~regulation of cellular component organization	128	17.63085399449036	2.718550875765048E-6	A_23_P364890, A_23_P427114, A_23_P78802, A_23_P57829, A_23_P56978, A_24_P365526, A_23_P501134, A_23_P55926, A_23_P208706, A_23_P116430, A_23_P160167, A_23_P209519, A_23_P130182, A_23_P19673, A_32_P112910, A_24_P326398, A_24_P386622, A_23_P118174, A_23_P35082, A_23_P12405, A_23_P407614, A_23_P430411, A_23_P201086, A_23_P38732, A_24_P270814, A_23_P343826, A_24_P398432, A_23_P70127, A_23_P142345, A_…	618	2323	16650	1.4845216053897496	0.017168111831268984	0.0013320899291248737	0.0012888022344107687
GOTERM_BP_FAT	GO:0070887~cellular response to chemical stimulus	141	19.421487603305785	4.5444497326985045E-6	A_23_P171054, A_23_P141917, A_23_P78802, A_23_P56978, A_24_P365526, A_24_P111054, A_23_P116557, A_23_P55926, A_24_P270829, A_23_P50638, A_23_P106194, A_24_P7965, A_23_P208706, A_24_P355720, A_23_P158596, A_24_P326398, A_24_P386622, A_23_P348323, A_23_P35082, A_23_P53198, A_23_P407614, A_23_P430411, A_23_P152782, A_23_P82296, A_23_P55779, A_24_P87763, A_24_P32935, A_23_P502336, A_24_P309317, A_23_…	618	2648	16650	1.4345870119965975	0.02853322513000478	0.0019455656669046149	0.0018823424183882483
GOTERM_BP_FAT	GO:0009605~response to external stimulus	116	15.977961432506888	4.581394820026566E-6	A_24_P257971, A_23_P78802, A_23_P207336, A_24_P365526, A_23_P116557, A_23_P9018, A_24_P270829, A_23_P106194, A_24_P355720, A_24_P386622, A_23_P308021, A_23_P134419, A_23_P1519, A_23_P430411, A_23_P201086, A_24_P87763, A_24_P32935, A_23_P6398, A_23_P502336, A_23_P201483, A_32_P9543, A_23_P139143, A_23_P41987, A_23_P97541, A_23_P104583, A_24_P243749, A_23_P62901, A_23_P79518, A_23_P37910, A_32_P159…	618	2073	16650	1.507594171947227	0.028761824463882535	0.0019455656669046149	0.0018823424183882483
GOTERM_BP_FAT	GO:0048468~cell development	111	15.289256198347106	5.566419356340037E-6	A_23_P361381, A_23_P50232, A_23_P427114, A_23_P57829, A_23_P56978, A_23_P201596, A_23_P208706, A_23_P19673, A_24_P326398, A_24_P160466, A_23_P308021, A_23_P134419, A_23_P422350, A_23_P201086, A_23_P38732, A_24_P270814, A_23_P84230, A_23_P170901, A_24_P204819, A_23_P41344, A_23_P49865, A_23_P139143, A_23_P41987, A_24_P342591, A_32_P536872, A_23_P160438, A_23_P62901, A_23_P123071, A_23_P1505, A_23_…	618	1968	16650	1.5195802746862421	0.03483691313290305	0.002177435327685154	0.0021066772251999376
GOTERM_BP_FAT	GO:0051130~positive regulation of cellular component organization	75	10.330578512396695	5.811051894921133E-6	A_23_P364890, A_32_P148345, A_24_P76546, A_23_P78802, A_23_P57829, A_24_P148094, A_23_P56978, A_24_P365526, A_23_P55926, A_23_P251259, A_23_P69329, A_23_P208706, A_23_P160167, A_23_P130182, A_32_P112910, A_24_P326398, A_24_P386622, A_23_P347432, A_24_P100761, A_23_P12405, A_23_P208870, A_23_P201086, A_24_P270814, A_24_P398432, A_23_P70127, A_24_P134195, A_23_P41344, A_23_P139143, A_23_P109034, A_…	618	1183	16650	1.7080566931201733	0.03633977300384961	0.002177435327685154	0.0021066772251999376
GOTERM_BP_FAT	GO:0007166~cell surface receptor signaling pathway	141	19.421487603305785	6.946791204358929E-6	A_23_P141917, A_23_P78802, A_23_P930, A_23_P38468, A_23_P56978, A_24_P365526, A_24_P348989, A_23_P55926, A_24_P270829, A_23_P50638, A_23_P106194, A_23_P208706, A_23_P160167, A_24_P355720, A_24_P326398, A_24_P109644, A_23_P78750, A_23_P407614, A_23_P430411, A_23_P152782, A_23_P38732, A_24_P270814, A_23_P338479, A_24_P398432, A_23_P502336, A_23_P201483, A_24_P135483, A_23_P41344, A_24_P63136, A_23_…	618	2669	16650	1.4232995158362647	0.04328641225320673	0.002458392220653688	0.0023785041218035603
GOTERM_BP_FAT	GO:0071310~cellular response to organic substance	120	16.528925619834713	7.4833236615697425E-6	A_23_P171054, A_23_P141917, A_23_P78802, A_23_P56978, A_24_P365526, A_24_P111054, A_23_P116557, A_23_P55926, A_24_P270829, A_23_P50638, A_23_P106194, A_24_P7965, A_23_P208706, A_24_P355720, A_23_P158596, A_24_P326398, A_24_P386622, A_23_P35082, A_23_P53198, A_23_P407614, A_23_P430411, A_23_P152782, A_23_P82296, A_24_P87763, A_24_P32935, A_24_P309317, A_23_P201483, A_23_P170901, A_23_P41344, A_24_…	618	2186	16650	1.4789614404107336	0.04655062582880909	0.0025088827223262765	0.0024273538803291747
GOTERM_BP_FAT	GO:0046903~secretion	70	9.641873278236915	1.0769378131689275E-5	A_32_P148345, A_24_P196851, A_24_P314451, A_23_P329924, A_23_P207336, A_24_P365526, A_23_P55926, A_23_P67151, A_23_P116557, A_23_P385835, A_23_P19673, A_24_P386622, A_24_P71244, A_23_P24774, A_23_P347432, A_23_P78750, A_23_P134419, A_23_P407614, A_23_P420692, A_24_P102821, A_23_P152462, A_23_P21086, A_23_P201086, A_23_P338479, A_23_P33847, A_24_P309317, A_23_P111395, A_23_P139143, A_23_P109034, A…	618	1098	16650	1.7175977505437954	0.06630113594259379	0.003430046934943034	0.00331858387128005
GOTERM_BP_FAT	GO:0050900~leukocyte migration	33	4.545454545454546	1.1361055429062824E-5	A_24_P31275, A_23_P142096, A_24_P68585, A_23_P79518, A_24_P365526, A_23_P17706, A_23_P207037, A_23_P89431, A_23_P116557, A_24_P134266, A_24_P228717, A_23_P6943, A_23_P397391, A_23_P362659, A_23_P47410, A_23_P162486, A_24_P148717, A_24_P71244, A_23_P82929, A_23_P70095, A_23_P134419, A_24_P215804, A_23_P259863, A_23_P430411, A_24_P102821, A_23_P170534, A_24_P32935, A_23_P502336, A_23_P75811, A_23_P…	618	376	16650	2.3645682710183844	0.06981364778837396	0.00344618681348239	0.0033341992671101993
GOTERM_BP_FAT	GO:0010033~response to organic substance	146	20.110192837465565	1.3600990787840391E-5	A_23_P364890, A_23_P171054, A_23_P141917, A_23_P78802, A_23_P56978, A_24_P365526, A_24_P111054, A_23_P116557, A_23_P55926, A_24_P270829, A_23_P50638, A_23_P106194, A_24_P7965, A_23_P208706, A_23_P209519, A_24_P355720, A_23_P158596, A_24_P326398, A_24_P386622, A_24_P147765, A_23_P35082, A_23_P53198, A_23_P407614, A_23_P430411, A_23_P152782, A_23_P69383, A_23_P82296, A_24_P87763, A_23_P338479, A_24…	618	2822	16650	1.393867875843752	0.08299183296142099	0.003938105059933786	0.0038101321011572878
GOTERM_BP_FAT	GO:0048514~blood vessel morphogenesis	39	5.371900826446281	1.570186798931497E-5	A_32_P148345, A_23_P88626, A_24_P76546, A_23_P1505, A_23_P78802, A_23_P159227, A_24_P68585, A_23_P79518, A_23_P89431, A_24_P343559, A_23_P50638, A_24_P355944, A_23_P69329, A_23_P208706, A_23_P62752, A_24_P385336, A_23_P82929, A_23_P389897, A_24_P241815, A_32_P83845, A_24_P100761, A_23_P83328, A_23_P338372, A_23_P430411, A_24_P265506, A_23_P60387, A_23_P56529, A_23_P111995, A_23_P38732, A_23_P1545…	618	491	16650	2.1399758764558166	0.09518220256922683	0.004348734743127668	0.004207417931223833
GOTERM_BP_FAT	GO:0045595~regulation of cell differentiation	90	12.396694214876034	1.6914182809991152E-5	A_23_P211079, A_23_P427114, A_23_P57829, A_23_P39237, A_23_P56978, A_23_P96827, A_23_P55926, A_23_P67151, A_23_P116557, A_23_P106194, A_24_P65722, A_24_P326398, A_24_P167970, A_23_P163711, A_24_P97197, A_23_P347432, A_23_P128698, A_23_P89727, A_23_P50241, A_23_P152462, A_23_P111995, A_23_P201086, A_23_P38732, A_23_P301942, A_24_P270814, A_32_P205110, A_23_P84230, A_24_P379165, A_24_P366509, A_24_…	618	1544	16650	1.5704386538558277	0.1021428110759044	0.004489306020818485	0.004343421194082311
GOTERM_BP_FAT	GO:0060326~cell chemotaxis	25	3.443526170798898	2.1893901857400963E-5	A_23_P78802, A_23_P142096, A_23_P79518, A_23_P17706, A_23_P89431, A_23_P116557, A_24_P228717, A_23_P397391, A_24_P355720, A_24_P148717, A_24_P71244, A_23_P82929, A_23_P70095, A_24_P215804, A_23_P83328, A_23_P59637, A_23_P430411, A_23_P60387, A_23_P210538, A_24_P32935, A_23_P502336, A_23_P67932, A_23_P104583, A_24_P339944, A_23_P146922	618	251	16650	2.68344099330832	0.1301771263445296	0.0055785661932657655	0.005397284685886485
GOTERM_BP_FAT	GO:0001525~angiogenesis	34	4.683195592286501	3.013950429370548E-5	A_32_P148345, A_23_P88626, A_24_P76546, A_23_P1505, A_23_P78802, A_23_P159227, A_24_P68585, A_23_P79518, A_23_P89431, A_23_P50638, A_24_P355944, A_23_P69329, A_23_P208706, A_23_P62752, A_24_P385336, A_23_P82929, A_23_P389897, A_32_P83845, A_24_P100761, A_23_P83328, A_23_P338372, A_23_P430411, A_24_P265506, A_23_P60387, A_23_P56529, A_23_P111995, A_23_P154507, A_32_P205110, A_24_P379165, A_24_P366…	618	413	16650	2.217964691224523	0.17468614577657304	0.007346927784865463	0.007108181465953823
GOTERM_BP_FAT	GO:0032940~secretion by cell	62	8.539944903581267	3.114082420586617E-5	A_24_P196851, A_24_P314451, A_23_P329924, A_23_P207336, A_24_P365526, A_23_P55926, A_23_P67151, A_23_P116557, A_23_P385835, A_24_P386622, A_24_P71244, A_23_P24774, A_23_P347432, A_23_P78750, A_23_P134419, A_23_P407614, A_23_P420692, A_24_P102821, A_23_P152462, A_23_P21086, A_23_P201086, A_23_P338479, A_23_P33847, A_24_P309317, A_23_P111395, A_23_P139143, A_23_P109034, A_23_P203743, A_24_P339944, …	618	966	16650	1.7291804860399205	0.1799337414776062	0.007346927784865463	0.007108181465953823
GOTERM_BP_FAT	GO:1901700~response to oxygen-containing compound	85	11.707988980716253	3.6117754036075854E-5	A_23_P364890, A_24_P102895, A_24_P235988, A_23_P171054, A_24_P148094, A_23_P39237, A_23_P56978, A_24_P365526, A_24_P111054, A_23_P116557, A_23_P385835, A_24_P89457, A_23_P69329, A_23_P106194, A_23_P158596, A_24_P386622, A_23_P24774, A_23_P348323, A_23_P35082, A_23_P53198, A_23_P208870, A_24_P102821, A_24_P577694, A_23_P82296, A_23_P301942, A_24_P87763, A_23_P53557, A_24_P32935, A_24_P309317, A_24…	618	1466	16650	1.5621067828712965	0.20552538793103514	0.008216789043207258	0.007949775647297696
GOTERM_BP_FAT	GO:0001934~positive regulation of protein phosphorylation	58	7.988980716253444	3.949717453630411E-5	A_32_P148345, A_23_P78802, A_23_P159920, A_23_P56978, A_23_P71649, A_23_P116557, A_24_P89457, A_23_P208706, A_24_P355720, A_24_P386622, A_23_P118174, A_23_P347432, A_23_P128698, A_23_P134419, A_23_P208870, A_24_P577694, A_23_P38732, A_23_P53557, A_24_P270814, A_24_P309317, A_24_P366509, A_23_P201483, A_23_P41344, A_23_P109034, A_23_P168993, A_24_P291588, A_24_P339944, A_23_P26847, A_23_P103465, A…	618	890	16650	1.755754336205956	0.2224458341075024	0.008261073060941456	0.00799262060825466
GOTERM_BP_FAT	GO:0007169~transmembrane receptor protein tyrosine kinase signaling pathway	46	6.336088154269973	3.987743127130107E-5	A_23_P123071, A_23_P141917, A_24_P76546, A_23_P78802, A_23_P930, A_24_P148094, A_23_P56978, A_24_P68585, A_23_P79518, A_24_P365526, A_23_P37910, A_23_P71649, A_23_P476, A_23_P89431, A_24_P343559, A_24_P355944, A_23_P92349, A_24_P355720, A_23_P20196, A_23_P121011, A_24_P109644, A_24_P116805, A_23_P100795, A_23_P389897, A_23_P128698, A_23_P208870, A_23_P31224, A_24_P265506, A_23_P210538, A_23_P1646…	618	648	16650	1.9125314635023374	0.2243270487032133	0.008261073060941456	0.00799262060825466
GOTERM_BP_FAT	GO:0016192~vesicle-mediated transport	86	11.84573002754821	4.0934621208412237E-5	A_23_P144071, A_32_P148345, A_24_P235988, A_24_P196851, A_24_P76546, A_23_P427114, A_23_P148475, A_24_P314451, A_24_P365526, A_23_P55926, A_23_P116557, A_23_P140630, A_23_P48988, A_23_P160167, A_24_P99216, A_24_P386622, A_24_P71244, A_23_P400515, A_24_P100761, A_23_P98282, A_23_P134419, A_23_P208870, A_23_P422350, A_24_P390833, A_23_P430411, A_24_P102821, A_23_P152462, A_23_P111995, A_23_P21086, …	618	1494	16650	1.5508636487698368	0.229533323362189	0.008261073060941456	0.00799262060825466
GOTERM_BP_FAT	GO:0009611~response to wounding	46	6.336088154269973	4.208018215393015E-5	A_32_P148345, A_24_P196851, A_24_P25530, A_24_P314451, A_23_P134125, A_23_P39237, A_23_P159227, A_23_P96827, A_23_P37910, A_32_P159612, A_23_P89431, A_24_P399630, A_24_P270829, A_24_P228717, A_23_P208706, A_23_P395172, A_23_P162486, A_24_P148717, A_24_P386622, A_23_P82929, A_24_P185029, A_23_P259863, A_23_P83328, A_23_P62709, A_24_P265506, A_23_P60387, A_23_P16469, A_23_P125082, A_24_P366509, A_2…	618	649	16650	1.9095845737280657	0.2351353587020132	0.008261073060941456	0.00799262060825466
GOTERM_BP_FAT	GO:1902893~regulation of pri-miRNA transcription from RNA polymerase II promoter	8	1.1019283746556474	4.309802192976484E-5	A_23_P106194, A_24_P65722, A_24_P339944, A_24_P116805, A_23_P100795, A_24_P79054, A_23_P389897, A_23_P26847, A_23_P362893	618	27	16650	7.9827400215749735	0.2400786332123237	0.008261073060941456	0.00799262060825466
GOTERM_BP_FAT	GO:0065009~regulation of molecular function	145	19.97245179063361	4.4093639571744035E-5	A_23_P144071, A_24_P31275, A_23_P78802, A_23_P930, A_23_P38468, A_23_P56978, A_24_P365526, A_23_P116557, A_23_P55926, A_24_P270829, A_24_P145629, A_23_P106194, A_23_P208706, A_23_P209519, A_23_P130182, A_23_P19673, A_24_P355720, A_24_P326398, A_24_P128683, A_24_P386622, A_23_P118174, A_23_P35082, A_23_P134419, A_23_P407614, A_23_P430411, A_23_P103371, A_24_P49533, A_23_P201086, A_23_P202053, A_24…	618	2863	16650	1.3644964715537031	0.24488307689744582	0.008261073060941456	0.00799262060825466
GOTERM_BP_FAT	GO:0051145~smooth muscle cell differentiation	10	1.3774104683195594	4.799020141536034E-5	A_32_P83845, A_23_P83328, A_23_P41344, A_23_P60387, A_24_P339944, A_23_P348138, A_24_P79054, A_23_P26847, A_23_P67151, A_24_P379165	618	47	16650	5.732286717620326	0.26339605440879665	0.008734216657595582	0.008450388894939022
GOTERM_BP_FAT	GO:0001568~blood vessel development	42	5.785123966942149	5.130434543738934E-5	A_32_P148345, A_23_P88626, A_24_P76546, A_23_P1505, A_23_P78802, A_23_P159227, A_24_P68585, A_23_P79518, A_23_P407142, A_23_P89431, A_24_P343559, A_23_P50638, A_24_P355944, A_23_P69329, A_23_P208706, A_23_P62752, A_24_P385336, A_23_P82929, A_23_P389897, A_24_P241815, A_32_P83845, A_24_P100761, A_23_P83328, A_23_P338372, A_23_P430411, A_24_P265506, A_23_P60387, A_23_P56529, A_23_P111995, A_23_P387…	618	576	16650	1.964502427184466	0.2787843327860373	0.00888102726385121	0.008592428732671116
GOTERM_BP_FAT	GO:0051050~positive regulation of transport	59	8.1267217630854	5.1585244703688344E-5	A_32_P148345, A_24_P31275, A_23_P329924, A_24_P148094, A_23_P302568, A_23_P55926, A_23_P116557, A_23_P385835, A_23_P208706, A_23_P160167, A_23_P19673, A_32_P112910, A_24_P386622, A_23_P24774, A_24_P100761, A_23_P134419, A_23_P208870, A_23_P407614, A_23_P103371, A_24_P102821, A_23_P152462, A_23_P201086, A_23_P38732, A_23_P338479, A_23_P166051, A_23_P109034, A_23_P203743, A_24_P339944, A_23_P141459…	618	920	16650	1.7277859856479527	0.2800737368142481	0.00888102726385121	0.008592428732671116
GOTERM_BP_FAT	GO:0043410~positive regulation of MAPK cascade	37	5.096418732782369	6.21480297586729E-5	A_23_P103465, A_23_P123071, A_23_P78802, A_23_P134125, A_23_P159920, A_24_P68585, A_23_P79518, A_23_P37910, A_23_P89431, A_24_P343559, A_23_P116557, A_23_P362659, A_24_P355720, A_24_P148717, A_24_P386622, A_23_P389897, A_23_P70095, A_23_P128698, A_24_P265506, A_23_P38732, A_23_P53557, A_24_P270814, A_24_P309317, A_24_P366509, A_23_P201483, A_23_P375372, A_24_P377124, A_23_P304237, A_23_P168993, A…	618	485	16650	2.05534981483335	0.32692280409340946	0.010417972356914378	0.010079429142176344
GOTERM_BP_FAT	GO:0060627~regulation of vesicle-mediated transport	35	4.820936639118457	6.77687762216747E-5	A_32_P148345, A_23_P79518, A_24_P365526, A_23_P37910, A_23_P207037, A_23_P89431, A_23_P55926, A_23_P116557, A_24_P228717, A_23_P160167, A_24_P386622, A_23_P134419, A_23_P208870, A_24_P408704, A_23_P76234, A_24_P102821, A_23_P152462, A_23_P60387, A_23_P21086, A_23_P201086, A_23_P9565, A_23_P55917, A_23_P14769, A_23_P33847, A_23_P375372, A_23_P142345, A_23_P109034, A_23_P203743, A_23_P97541, A_32_P…	618	449	16650	2.100136225052436	0.3505969564714855	0.010990370679525794	0.010633226765764123
GOTERM_BP_FAT	GO:0051046~regulation of secretion	47	6.473829201101928	6.901331666892178E-5	A_24_P301837, A_23_P1505, A_23_P329924, A_23_P79518, A_23_P17706, A_23_P207037, A_23_P55926, A_23_P116557, A_23_P385835, A_23_P170857, A_24_P228717, A_23_P397391, A_23_P19673, A_23_P365767, A_23_P62752, A_24_P327181, A_24_P386622, A_24_P256380, A_23_P24774, A_23_P82929, A_23_P70095, A_23_P134419, A_23_P407614, A_24_P209047, A_23_P374844, A_23_P211227, A_23_P76234, A_23_P376704, A_24_P102821, A_23…	618	683	16650	1.853970916430937	0.3557252397522298	0.010990370679525794	0.010633226765764123
GOTERM_BP_FAT	GO:0061614~pri-miRNA transcription from RNA polymerase II promoter	8	1.1019283746556474	7.101601765122582E-5	A_23_P106194, A_24_P65722, A_24_P339944, A_24_P116805, A_23_P100795, A_24_P79054, A_23_P389897, A_23_P26847, A_23_P362893	618	29	16650	7.432206226983595	0.36389274888411527	0.011033464205812402	0.010674919921573286
GOTERM_BP_FAT	GO:0042327~positive regulation of phosphorylation	59	8.1267217630854	7.366150876281702E-5	A_32_P148345, A_23_P78802, A_23_P159920, A_23_P56978, A_23_P71649, A_23_P116557, A_24_P89457, A_23_P208706, A_24_P355720, A_24_P386622, A_23_P118174, A_23_P347432, A_23_P128698, A_23_P134419, A_23_P208870, A_24_P577694, A_23_P38732, A_23_P53557, A_24_P270814, A_24_P309317, A_24_P366509, A_23_P201483, A_23_P41344, A_23_P109034, A_23_P168993, A_24_P291588, A_24_P339944, A_23_P160438, A_23_P26847, A…	618	932	16650	1.7055398141589233	0.3745232334281945	0.011116220302692569	0.010754986770093298
GOTERM_BP_FAT	GO:0007167~enzyme linked receptor protein signaling pathway	60	8.264462809917356	7.50388497669985E-5	A_23_P141917, A_24_P76546, A_23_P78802, A_23_P930, A_24_P148094, A_23_P56978, A_24_P365526, A_23_P71649, A_23_P50638, A_23_P106194, A_23_P92349, A_24_P355720, A_24_P326398, A_24_P40626, A_24_P109644, A_23_P254888, A_23_P128698, A_23_P208870, A_23_P31224, A_23_P301942, A_24_P270814, A_24_P398432, A_32_P205110, A_24_P379165, A_23_P201483, A_23_P253602, A_23_P41344, A_23_P203743, A_24_P339944, A_24_…	618	954	16650	1.6944495328814801	0.3799873563104895	0.011116220302692569	0.010754986770093298
GOTERM_BP_FAT	GO:1902533~positive regulation of intracellular signal transduction	58	7.988980716253444	8.274346737891566E-5	A_23_P78802, A_23_P159920, A_23_P56978, A_24_P394246, A_23_P116557, A_23_P208706, A_24_P355720, A_24_P386622, A_23_P26759, A_23_P128698, A_23_P134419, A_23_P38732, A_24_P41371, A_23_P53557, A_24_P270814, A_24_P309317, A_23_P166051, A_24_P366509, A_23_P201483, A_23_P168993, A_24_P120115, A_24_P291588, A_24_P339944, A_23_P141459, A_23_P26847, A_23_P103465, A_23_P123071, A_23_P134125, A_24_P68585, A…	618	915	16650	1.7077829062549736	0.40968423743033144	0.011978997436447562	0.011589727033096754
GOTERM_BP_FAT	GO:0001944~vasculature development	43	5.922865013774105	8.669945707143957E-5	A_32_P148345, A_23_P88626, A_24_P76546, A_23_P1505, A_23_P78802, A_23_P159227, A_24_P68585, A_23_P79518, A_23_P407142, A_24_P115971, A_23_P89431, A_24_P343559, A_23_P50638, A_24_P355944, A_23_P69329, A_23_P208706, A_23_P62752, A_24_P385336, A_23_P82929, A_23_P389897, A_24_P241815, A_32_P83845, A_24_P100761, A_23_P83328, A_23_P338372, A_23_P430411, A_24_P265506, A_23_P60387, A_23_P56529, A_23_P111…	618	610	16650	1.8991723698869967	0.4243753522541591	0.012164172649268072	0.0117688847782479
GOTERM_BP_FAT	GO:0048598~embryonic morphogenesis	41	5.647382920110193	8.784174911559361E-5	A_23_P126266, A_23_P144071, A_23_P1505, A_32_P98732, A_23_P403284, A_23_P407142, A_24_P115971, A_23_P37910, A_24_P399630, A_23_P73702, A_23_P69329, A_23_P208706, A_24_P355720, A_24_P326398, A_24_P385336, A_24_P40626, A_24_P256380, A_24_P167970, A_23_P348323, A_23_P347432, A_23_P128698, A_23_P83328, A_24_P34611, A_23_P422350, A_23_P211227, A_23_P430411, A_24_P202497, A_23_P60387, A_23_P39602, A_23…	618	571	16650	1.9345212793089965	0.4285489889198534	0.012164172649268072	0.0117688847782479
GOTERM_BP_FAT	GO:0010562~positive regulation of phosphorus metabolic process	64	8.81542699724518	1.0292001034250379E-4	A_32_P148345, A_23_P78802, A_23_P159920, A_23_P56978, A_23_P71649, A_23_P116557, A_24_P89457, A_23_P208706, A_24_P355720, A_24_P91094, A_24_P386622, A_23_P118174, A_23_P347432, A_23_P128698, A_23_P134419, A_23_P208870, A_24_P102821, A_24_P577694, A_23_P38732, A_23_P301942, A_23_P53557, A_24_P270814, A_24_P309317, A_24_P366509, A_23_P201483, A_23_P41344, A_23_P109034, A_23_P168993, A_24_P291588, A…	618	1049	16650	1.643729117883884	0.48088726593211384	0.013488333891843889	0.013050015977305162
GOTERM_BP_FAT	GO:0045937~positive regulation of phosphate metabolic process	64	8.81542699724518	1.0292001034250379E-4	A_32_P148345, A_23_P78802, A_23_P159920, A_23_P56978, A_23_P71649, A_23_P116557, A_24_P89457, A_23_P208706, A_24_P355720, A_24_P91094, A_24_P386622, A_23_P118174, A_23_P347432, A_23_P128698, A_23_P134419, A_23_P208870, A_24_P102821, A_24_P577694, A_23_P38732, A_23_P301942, A_23_P53557, A_24_P270814, A_24_P309317, A_24_P366509, A_23_P201483, A_23_P41344, A_23_P109034, A_23_P168993, A_24_P291588, A…	618	1049	16650	1.643729117883884	0.48088726593211384	0.013488333891843889	0.013050015977305162
GOTERM_BP_FAT	GO:0006468~protein phosphorylation	100	13.774104683195592	1.0375641455264529E-4	A_23_P141917, A_23_P50232, A_23_P78802, A_23_P56978, A_24_P365526, A_23_P116557, A_24_P270829, A_23_P208706, A_23_P130182, A_23_P19673, A_24_P355720, A_24_P353300, A_24_P128683, A_24_P386622, A_23_P118174, A_23_P35082, A_23_P134419, A_23_P407614, A_23_P211445, A_23_P430411, A_23_P38732, A_24_P270814, A_24_P309317, A_23_P201483, A_24_P366509, A_23_P41344, A_23_P41987, A_24_P243749, A_23_P103465, A…	618	1852	16650	1.4547379898928474	0.48364597347971494	0.013488333891843889	0.013050015977305162
GOTERM_BP_FAT	GO:0030203~glycosaminoglycan metabolic process	18	2.479338842975207	1.096315230747898E-4	A_23_P80473, A_23_P202053, A_23_P79518, A_23_P43273, A_24_P285032, A_32_P205110, A_24_P210637, A_23_P117797, A_23_P383986, A_23_P307310, A_23_P69329, A_24_P181055, A_23_P109034, A_23_P397055, A_24_P71373, A_23_P106562, A_24_P339944, A_24_P79054	618	162	16650	2.993527508090615	0.5026150898485614	0.013967056039728221	0.013513181534198592
GOTERM_BP_FAT	GO:2000026~regulation of multicellular organismal development	94	12.947658402203857	1.1699833937985562E-4	A_23_P211079, A_23_P427114, A_23_P78802, A_23_P57829, A_23_P39237, A_23_P56978, A_23_P70719, A_23_P96827, A_23_P71649, A_23_P116557, A_23_P50638, A_23_P73702, A_23_P69329, A_23_P106194, A_23_P208706, A_24_P65722, A_24_P326398, A_24_P385336, A_24_P167970, A_24_P97197, A_23_P347432, A_23_P134419, A_23_P89727, A_23_P50241, A_23_P430411, A_23_P152462, A_23_P111995, A_23_P201086, A_23_P38732, A_32_P20…	618	1721	16650	1.4715422846279256	0.5254190256194922	0.014613321997052555	0.014138446384275494
GOTERM_BP_FAT	GO:0023056~positive regulation of signaling	87	11.983471074380166	1.2048685383198851E-4	A_32_P148345, A_23_P78802, A_32_P51787, A_23_P329924, A_23_P159920, A_23_P56978, A_24_P394246, A_23_P70719, A_23_P116557, A_23_P385835, A_23_P50638, A_23_P208706, A_24_P355720, A_24_P326398, A_24_P386622, A_24_P109644, A_23_P26759, A_23_P347432, A_23_P128698, A_23_P134419, A_23_P152462, A_23_P38732, A_24_P41371, A_23_P53557, A_24_P270814, A_24_P398432, A_24_P309317, A_23_P166051, A_24_P366509, A_…	618	1563	16650	1.4996366211356056	0.5358499983263527	0.014746235113312689	0.014267040345894207
GOTERM_BP_FAT	GO:0051092~positive regulation of NF-kappaB transcription factor activity	16	2.203856749311295	1.2269238006366916E-4	A_23_P430411, A_24_P265506, A_23_P425752, A_23_P78802, A_23_P159920, A_23_P79518, A_23_P202156, A_23_P166051, A_23_P116557, A_23_P170857, A_23_P362659, A_23_P376096, A_23_P330895, A_32_P66881, A_24_P120115, A_24_P79054	618	133	16650	3.241112489962771	0.5423261241974976	0.014746235113312689	0.014267040345894207
GOTERM_BP_FAT	GO:0051240~positive regulation of multicellular organismal process	81	11.15702479338843	1.2756449806485253E-4	A_23_P211079, A_23_P78802, A_23_P329924, A_23_P57829, A_23_P56978, A_23_P55926, A_23_P206960, A_23_P116557, A_23_P50638, A_23_P69329, A_23_P106194, A_23_P208706, A_24_P326398, A_24_P385336, A_23_P347432, A_24_P100761, A_23_P134419, A_23_P407614, A_23_P430411, A_24_P102821, A_23_P111995, A_23_P201086, A_23_P301942, A_23_P338479, A_32_P205110, A_23_P84230, A_24_P366509, A_23_P201483, A_23_P41344, A…	618	1431	16650	1.5250045795933322	0.5563137833428369	0.01504788616061316	0.014558888918031225
GOTERM_BP_FAT	GO:0048584~positive regulation of response to stimulus	107	14.738292011019283	1.4245466971313657E-4	A_23_P78802, A_23_P56978, A_24_P394246, A_24_P365526, A_23_P116557, A_23_P50638, A_24_P277747, A_23_P208706, A_24_P355720, A_24_P326398, A_24_P386622, A_24_P109644, A_23_P26759, A_23_P134419, A_23_P430411, A_23_P38732, A_24_P41371, A_24_P270814, A_24_P398432, A_24_P309317, A_23_P201483, A_24_P366509, A_24_P135483, A_23_P41344, A_23_P139143, A_23_P96331, A_23_P97541, A_23_P160438, A_23_P103465, A_…	618	2030	16650	1.4200822612272228	0.5964685641908104	0.01649884083768509	0.01596269326258292
GOTERM_BP_FAT	GO:0051147~regulation of muscle cell differentiation	18	2.479338842975207	1.479180149164218E-4	A_23_P83328, A_23_P89727, A_23_P60387, A_23_P134125, A_23_P38732, A_24_P379165, A_23_P67151, A_24_P355944, A_24_P297537, A_23_P41344, A_23_P138881, A_24_P120115, A_23_P82929, A_24_P339944, A_23_P160438, A_24_P79054, A_23_P26847, A_23_P34093	618	166	16650	2.921394315124576	0.6102724792802168	0.016825674196742982	0.016278905820176923
GOTERM_BP_FAT	GO:0040012~regulation of locomotion	50	6.887052341597796	1.5187243960144902E-4	A_23_P78802, A_23_P70719, A_23_P116557, A_23_P69329, A_23_P19673, A_24_P355720, A_24_P71244, A_24_P100761, A_23_P134419, A_23_P208870, A_24_P102821, A_23_P338479, A_24_P379165, A_23_P72989, A_24_P134195, A_23_P140760, A_23_P41344, A_23_P139143, A_23_P109034, A_23_P96331, A_24_P339944, A_23_P104583, A_23_P26847, A_23_P95165, A_23_P159227, A_23_P207037, A_23_P89431, A_24_P228717, A_24_P355944, A_23…	618	768	16650	1.7540200242718444	0.6199684146914523	0.016852644671780607	0.016304999860625412
GOTERM_BP_FAT	GO:0042127~regulation of cell proliferation	86	11.84573002754821	1.534463722077355E-4	A_32_P148345, A_23_P141917, A_23_P78802, A_23_P38468, A_23_P39237, A_23_P56978, A_24_P365526, A_23_P152218, A_23_P116557, A_23_P50638, A_24_P89457, A_23_P69329, A_23_P208706, A_23_P92349, A_23_P209519, A_23_P19673, A_24_P355720, A_24_P385336, A_23_P128698, A_23_P134419, A_24_P102821, A_23_P126593, A_23_P38732, A_23_P301942, A_23_P338479, A_23_P53557, A_24_P32935, A_23_P84230, A_24_P379165, A_23_P…	618	1552	16650	1.4929061155039536	0.6237601319205246	0.016852644671780607	0.016304999860625412
GOTERM_BP_FAT	GO:0051094~positive regulation of developmental process	65	8.953168044077135	1.6093692289385122E-4	A_23_P211079, A_23_P78802, A_23_P57829, A_23_P56978, A_23_P67151, A_23_P116557, A_23_P50638, A_23_P69329, A_23_P106194, A_23_P208706, A_24_P326398, A_24_P385336, A_23_P347432, A_23_P134419, A_23_P430411, A_23_P111995, A_23_P201086, A_23_P38732, A_24_P270814, A_32_P205110, A_23_P84230, A_24_P366509, A_24_P134195, A_24_P339944, A_23_P121265, A_23_P104583, A_23_P160438, A_23_P26847, A_23_P213385, A_…	618	1089	16650	1.6080932894701652	0.6412934740934868	0.017375732183624277	0.016811089081267883
GOTERM_BP_FAT	GO:0050764~regulation of phagocytosis	11	1.5151515151515151	1.674218400852192E-4	A_23_P142345, A_24_P408704, A_23_P97541, A_32_P162187, A_23_P79518, A_24_P365526, A_23_P207037, A_23_P320021, A_24_P79054, A_23_P89431, A_23_P146922	618	67	16650	4.42327198956673	0.6558117066917128	0.017678408830282502	0.017103929924808643
GOTERM_BP_FAT	GO:0061061~muscle structure development	41	5.647382920110193	1.692908851879486E-4	A_23_P126266, A_23_P123071, A_23_P113789, A_23_P134125, A_23_P70719, A_23_P67151, A_24_P355944, A_24_P297537, A_23_P92349, A_23_P106194, A_23_P138881, A_23_P300484, A_23_P82929, A_23_P80008, A_23_P34093, A_32_P83845, A_23_P83328, A_23_P89727, A_24_P206776, A_23_P78734, A_23_P60387, A_23_P38732, A_23_P34915, A_24_P87763, A_23_P207842, A_32_P205110, A_24_P379165, A_23_P68423, A_23_P41344, A_23_P164…	618	589	16650	1.875401783506684	0.6598859339153591	0.017678408830282502	0.017103929924808643
GOTERM_BP_FAT	GO:0016310~phosphorylation	115	15.84022038567493	1.7576980912840159E-4	A_23_P141917, A_23_P50232, A_23_P78802, A_23_P56978, A_24_P365526, A_23_P116557, A_24_P270829, A_23_P208706, A_23_P130182, A_23_P19673, A_24_P355720, A_24_P353300, A_24_P128683, A_24_P386622, A_23_P118174, A_23_P35082, A_23_P134419, A_23_P407614, A_23_P211445, A_23_P430411, A_23_P38732, A_24_P270814, A_23_P154208, A_24_P309317, A_23_P201483, A_24_P366509, A_23_P41344, A_23_P41987, A_24_P252973, A…	618	2229	16650	1.3899959492479976	0.6736393093939115	0.018058930389482548	0.017472086026747404
GOTERM_BP_FAT	GO:0035556~intracellular signal transduction	133	18.319559228650135	1.795058738389997E-4	A_24_P917886, A_23_P325726, A_23_P141917, A_23_P78802, A_23_P38468, A_23_P56978, A_24_P394246, A_23_P116557, A_24_P270829, A_23_P208706, A_23_P130182, A_23_P19673, A_24_P355720, A_24_P386622, A_24_P109644, A_23_P26759, A_23_P35082, A_23_P134419, A_23_P201086, A_23_P38732, A_24_P41371, A_24_P270814, A_24_P398432, A_24_P309317, A_23_P201483, A_24_P366509, A_23_P41344, A_24_P272845, A_23_P41987, A_2…	618	2657	16650	1.3486083655191818	0.6813159343757544	0.01815003835483219	0.017560233340789762
GOTERM_BP_FAT	GO:0040008~regulation of growth	44	6.0606060606060606	1.8647698801361123E-4	A_23_P126266, A_23_P53724, A_23_P57829, A_23_P159227, A_23_P56978, A_24_P68585, A_23_P71649, A_24_P89457, A_23_P69329, A_23_P209519, A_23_P362659, A_23_P19673, A_23_P138881, A_23_P62752, A_23_P34176, A_23_P82929, A_23_P416395, A_24_P116805, A_23_P100795, A_23_P35082, A_23_P34093, A_23_P134419, A_23_P374844, A_23_P34597, A_23_P89727, A_24_P206776, A_23_P60387, A_23_P9565, A_23_P301942, A_23_P55917…	618	652	16650	1.8181547441777355	0.6951602900133725	0.01856028771322974	0.017957151205123218
GOTERM_BP_FAT	GO:0050920~regulation of chemotaxis	19	2.6170798898071626	1.9576195538072215E-4	A_23_P60387, A_23_P78802, A_23_P89431, A_23_P116557, A_23_P23438, A_23_P72989, A_24_P228717, A_24_P355944, A_23_P139143, A_24_P355720, A_24_P148717, A_23_P6818, A_23_P82929, A_24_P339944, A_23_P104583, A_24_P79054, A_23_P70095, A_23_P95165, A_23_P146922	618	186	16650	2.7521139993736297	0.7126705262910321	0.01905552988672753	0.018436299951632932
GOTERM_BP_FAT	GO:0002697~regulation of immune effector process	27	3.71900826446281	2.0245212948998925E-4	A_23_P126266, A_23_P79518, A_24_P365526, A_23_P207037, A_23_P89431, A_23_P206960, A_23_P116557, A_24_P228717, A_23_P397391, A_23_P162486, A_23_P70095, A_23_P134419, A_24_P209047, A_24_P408704, A_24_P102821, A_23_P201086, A_23_P207842, A_23_P6398, A_23_P14769, A_24_P366509, A_23_P203743, A_32_P66881, A_23_P139123, A_23_P97541, A_23_P96331, A_32_P162187, A_24_P79054	618	325	16650	2.238237490664675	0.7246605628742164	0.01905552988672753	0.018436299951632932
GOTERM_BP_FAT	GO:0044093~positive regulation of molecular function	98	13.498622589531681	2.0489566794578074E-4	A_24_P31275, A_23_P78802, A_23_P930, A_23_P38468, A_23_P116557, A_23_P55926, A_24_P145629, A_23_P208706, A_23_P209519, A_23_P130182, A_23_P19673, A_24_P355720, A_24_P386622, A_23_P118174, A_23_P134419, A_23_P430411, A_23_P103371, A_23_P201086, A_24_P270814, A_24_P398432, A_24_P309317, A_23_P201483, A_24_P366509, A_23_P41344, A_24_P272845, A_23_P41987, A_23_P103465, A_23_P123071, A_23_P425752, A_2…	618	1840	16650	1.4349409033347404	0.7289139922004029	0.01905552988672753	0.018436299951632932
GOTERM_BP_FAT	GO:0050790~regulation of catalytic activity	120	16.528925619834713	2.0561404319817194E-4	A_23_P144071, A_24_P31275, A_23_P78802, A_23_P930, A_23_P38468, A_23_P56978, A_23_P116557, A_23_P55926, A_24_P270829, A_24_P145629, A_23_P208706, A_23_P209519, A_23_P130182, A_23_P19673, A_24_P355720, A_24_P326398, A_24_P128683, A_24_P386622, A_23_P118174, A_23_P35082, A_23_P134419, A_23_P407614, A_23_P103371, A_24_P49533, A_23_P201086, A_23_P202053, A_24_P270814, A_24_P398432, A_24_P309317, A_23…	618	2357	16650	1.3716630075256107	0.7301519149539615	0.01905552988672753	0.018436299951632932
GOTERM_BP_FAT	GO:0045597~positive regulation of cell differentiation	53	7.300275482093664	2.064099783648665E-4	A_23_P211079, A_23_P57829, A_23_P39237, A_23_P56978, A_23_P67151, A_23_P116557, A_23_P106194, A_24_P326398, A_23_P347432, A_23_P111995, A_23_P201086, A_23_P38732, A_23_P301942, A_24_P270814, A_32_P205110, A_23_P84230, A_24_P366509, A_24_P134195, A_23_P121265, A_23_P160438, A_23_P26847, A_23_P126266, A_23_P1505, A_23_P134125, A_24_P343559, A_23_P170857, A_24_P355944, A_24_P297537, A_24_P148717, A_…	618	841	16650	1.6978746984057351	0.7315168916101551	0.01905552988672753	0.018436299951632932
GOTERM_BP_FAT	GO:0006022~aminoglycan metabolic process	18	2.479338842975207	2.1184932099731798E-4	A_23_P80473, A_23_P202053, A_23_P79518, A_23_P43273, A_24_P285032, A_32_P205110, A_24_P210637, A_23_P117797, A_23_P383986, A_23_P307310, A_23_P69329, A_24_P181055, A_23_P109034, A_23_P397055, A_24_P71373, A_23_P106562, A_24_P339944, A_24_P79054	618	171	16650	2.8359734287174247	0.7406620231843797	0.019278288210755938	0.018651819504378154
GOTERM_BP_FAT	GO:0034097~response to cytokine	51	7.024793388429752	2.1900494489891277E-4	A_23_P141917, A_23_P39237, A_23_P159920, A_24_P365526, A_23_P55926, A_23_P116557, A_24_P270829, A_23_P69329, A_23_P106194, A_24_P385336, A_24_P40626, A_23_P407614, A_24_P102821, A_23_P152782, A_23_P69383, A_23_P87545, A_23_P338479, A_23_P53557, A_23_P166051, A_23_P201483, A_23_P72989, A_23_P41344, A_23_P367899, A_24_P339944, A_23_P26847, A_23_P103465, A_23_P134125, A_23_P164141, A_23_P79518, A_23…	618	802	16650	1.7132532745805389	0.7522200645968208	0.01942562865603703	0.018794371963446816
GOTERM_BP_FAT	GO:0031401~positive regulation of protein modification process	67	9.228650137741047	2.1956754524877017E-4	A_23_P364890, A_32_P148345, A_23_P78802, A_24_P287189, A_23_P159920, A_23_P56978, A_23_P71649, A_23_P116557, A_24_P89457, A_23_P208706, A_23_P209519, A_24_P355720, A_24_P386622, A_23_P118174, A_23_P347432, A_23_P128698, A_23_P134419, A_23_P208870, A_24_P577694, A_23_P38732, A_23_P53557, A_24_P270814, A_24_P309317, A_24_P366509, A_23_P201483, A_23_P41344, A_23_P109034, A_23_P168993, A_24_P291588, …	618	1143	16650	1.5792625436383558	0.7531066542695253	0.01942562865603703	0.018794371963446816
GOTERM_BP_FAT	GO:0051241~negative regulation of multicellular organismal process	61	8.402203856749312	2.3277497091546407E-4	A_23_P211079, A_32_P148345, A_23_P427114, A_23_P39237, A_23_P96827, A_23_P116557, A_24_P270829, A_24_P65722, A_24_P386622, A_24_P167970, A_24_P97197, A_23_P407614, A_23_P89727, A_23_P152462, A_23_P301942, A_23_P338479, A_32_P205110, A_24_P379165, A_23_P168993, A_24_P339944, A_23_P26847, A_23_P95165, A_23_P126266, A_23_P368711, A_23_P1505, A_23_P113789, A_23_P79518, A_23_P3368, A_24_P399630, A_23_…	618	1017	16650	1.6159750264913937	0.7730326644596854	0.02031200773604803	0.01965194720208226
GOTERM_BP_FAT	GO:0032091~negative regulation of protein binding	12	1.6528925619834711	2.3689175575333847E-4	A_32_P148345, A_23_P22499, A_23_P209519, A_23_P208706, A_23_P130182, A_23_P168993, A_23_P154507, A_23_P24004, A_23_P159227, A_24_P339944, A_23_P37910, A_23_P347432	618	83	16650	3.8951924201661012	0.7789086351460243	0.020391898434442786	0.019729241766321962
GOTERM_BP_FAT	GO:0010647~positive regulation of cell communication	85	11.707988980716253	2.5688974528705896E-4	A_23_P78802, A_32_P51787, A_23_P329924, A_23_P159920, A_23_P56978, A_24_P394246, A_23_P70719, A_23_P116557, A_23_P385835, A_23_P50638, A_23_P208706, A_24_P355720, A_24_P326398, A_24_P386622, A_24_P109644, A_23_P26759, A_23_P347432, A_23_P128698, A_23_P134419, A_23_P152462, A_23_P38732, A_24_P41371, A_23_P53557, A_24_P270814, A_24_P398432, A_24_P309317, A_23_P166051, A_24_P366509, A_23_P201483, A_…	618	1555	16650	1.472700028096026	0.8053588941655951	0.021744479077400958	0.02103786884678526
GOTERM_BP_FAT	GO:0003008~system process	105	14.46280991735537	2.59431775491754E-4	A_24_P257336, A_24_P31275, A_23_P329924, A_24_P111054, A_23_P55926, A_24_P349274, A_23_P100539, A_23_P106194, A_23_P116430, A_23_P19673, A_23_P158596, A_23_P365189, A_23_P308021, A_23_P78750, A_23_P12405, A_23_P422350, A_24_P87763, A_24_P396375, A_24_P181055, A_23_P160438, A_23_P62901, A_23_P1505, A_23_P79518, A_23_P37910, A_32_P159612, A_24_P399630, A_24_P308029, A_23_P93658, A_23_P139099, A_23_…	618	2014	16650	1.404609481204385	0.8084860855906214	0.021744479077400958	0.02103786884678526
GOTERM_BP_FAT	GO:0042060~wound healing	38	5.234159779614325	2.70158396895917E-4	A_32_P148345, A_24_P196851, A_24_P314451, A_23_P134125, A_23_P159227, A_23_P96827, A_23_P37910, A_32_P159612, A_24_P399630, A_24_P270829, A_24_P228717, A_23_P162486, A_24_P386622, A_23_P82929, A_24_P185029, A_23_P259863, A_23_P83328, A_23_P62709, A_23_P60387, A_23_P16469, A_23_P125082, A_24_P366509, A_23_P375372, A_23_P70445, A_23_P142345, A_23_P41344, A_23_P109034, A_32_P66881, A_23_P139123, A_2…	618	542	16650	1.888904811378211	0.8211381375292304	0.022349467379571317	0.021623197403500473
GOTERM_BP_FAT	GO:0060284~regulation of cell development	53	7.300275482093664	2.74927747562831E-4	A_23_P211079, A_23_P427114, A_23_P57829, A_23_P56978, A_24_P326398, A_24_P167970, A_24_P97197, A_23_P347432, A_23_P89727, A_23_P152462, A_23_P201086, A_23_P38732, A_23_P301942, A_24_P270814, A_23_P84230, A_24_P134195, A_23_P121265, A_23_P160438, A_23_P26847, A_23_P95165, A_23_P79518, A_24_P343559, A_23_P422849, A_23_P170857, A_23_P138881, A_23_P300484, A_24_P116805, A_23_P100795, A_23_P389897, A_…	618	851	16650	1.6779231743351624	0.8264918202514877	0.022410503550069818	0.021682250138003185
GOTERM_BP_FAT	GO:0048589~developmental growth	40	5.5096418732782375	2.7793246160997105E-4	A_23_P126266, A_24_P102895, A_23_P57829, A_23_P159227, A_23_P71649, A_23_P73702, A_23_P138881, A_23_P34176, A_23_P82929, A_23_P416395, A_24_P116805, A_23_P100795, A_23_P347432, A_23_P34093, A_23_P128698, A_23_P134419, A_23_P98282, A_23_P374844, A_23_P89727, A_23_P60387, A_23_P301942, A_23_P207842, A_23_P55917, A_32_P205110, A_24_P309317, A_24_P50801, A_23_P23438, A_23_P109072, A_23_P139600, A_23_…	618	583	16650	1.8484903995070692	0.8297820928542741	0.022410503550069818	0.021682250138003185
GOTERM_BP_FAT	GO:1903510~mucopolysaccharide metabolic process	14	1.9283746556473829	3.064365411965176E-4	A_23_P80473, A_23_P202053, A_23_P79518, A_24_P285032, A_24_P210637, A_23_P383986, A_23_P307310, A_23_P69329, A_24_P181055, A_23_P397055, A_24_P71373, A_23_P106562, A_24_P339944, A_24_P79054	618	114	16650	3.3086356668369956	0.8580527700781817	0.024400009592772713	0.02360710504242672
GOTERM_BP_FAT	GO:1901342~regulation of vasculature development	22	3.0303030303030303	3.2421905636739816E-4	A_32_P83845, A_23_P83328, A_23_P338372, A_23_P430411, A_24_P265506, A_23_P60387, A_23_P78802, A_23_P154507, A_23_P79518, A_32_P205110, A_23_P89431, A_24_P379165, A_24_P366509, A_23_P23438, A_23_P50638, A_24_P355944, A_23_P69329, A_23_P62752, A_24_P385336, A_24_P339944, A_23_P389897, A_24_P97342	618	245	16650	2.419258965722211	0.8732590782389015	0.02525584957005771	0.024435133579319573
GOTERM_BP_FAT	GO:0007399~nervous system development	111	15.289256198347106	3.2755877607491476E-4	A_24_P82466, A_23_P427114, A_23_P57829, A_23_P56978, A_23_P139795, A_23_P106194, A_23_P208706, A_23_P19673, A_24_P326398, A_24_P160466, A_23_P308021, A_23_P78750, A_23_P1519, A_23_P422350, A_23_P201086, A_23_P38732, A_24_P87763, A_23_P84230, A_24_P204819, A_24_P381604, A_23_P109072, A_23_P139143, A_23_P41987, A_24_P342591, A_24_P252973, A_23_P367899, A_23_P428219, A_23_P62901, A_32_P98732, A_23_P…	618	2170	16650	1.3781262583329603	0.8759277487912129	0.02525584957005771	0.024435133579319573
GOTERM_BP_FAT	GO:0006796~phosphate-containing compound metabolic process	149	20.52341597796143	3.2907935860514756E-4	A_23_P58993, A_23_P141917, A_23_P153461, A_23_P50232, A_23_P78802, A_23_P77833, A_23_P56978, A_24_P365526, A_23_P201596, A_23_P116557, A_24_P270829, A_24_P145629, A_23_P208706, A_23_P143662, A_23_P130182, A_23_P19673, A_24_P355720, A_24_P353300, A_24_P128683, A_24_P386622, A_23_P118174, A_23_P35082, A_23_P134419, A_23_P407614, A_23_P211445, A_24_P390833, A_23_P430411, A_23_P201086, A_23_P38732, A…	618	3083	16650	1.3020825132499236	0.8771241157154963	0.02525584957005771	0.024435133579319573
GOTERM_BP_FAT	GO:0051148~negative regulation of muscle cell differentiation	10	1.3774104683195594	3.3928800259716124E-4	A_23_P89727, A_23_P41344, A_23_P60387, A_24_P120115, A_23_P82929, A_24_P339944, A_24_P79054, A_23_P26847, A_24_P379165, A_23_P34093	618	60	16650	4.490291262135922	0.8848628560506975	0.025467920189460088	0.024640312735893642
GOTERM_BP_FAT	GO:0043393~regulation of protein binding	18	2.479338842975207	3.4112294416522047E-4	A_32_P148345, A_23_P159227, A_23_P154507, A_23_P37910, A_24_P399630, A_23_P351, A_23_P22499, A_23_P209519, A_23_P208706, A_23_P130182, A_23_P376096, A_23_P168993, A_23_P118174, A_24_P40626, A_24_P386622, A_23_P24004, A_24_P339944, A_23_P347432	618	178	16650	2.7244463837678627	0.8862012635642295	0.025467920189460088	0.024640312735893642
GOTERM_BP_FAT	GO:1903530~regulation of secretion by cell	42	5.785123966942149	3.474916821344662E-4	A_24_P301837, A_23_P1505, A_23_P329924, A_23_P79518, A_23_P17706, A_23_P207037, A_23_P55926, A_23_P116557, A_23_P385835, A_23_P170857, A_24_P228717, A_23_P397391, A_23_P365767, A_24_P386622, A_24_P256380, A_23_P24774, A_23_P82929, A_23_P134419, A_23_P407614, A_24_P209047, A_23_P374844, A_23_P76234, A_23_P376704, A_24_P102821, A_23_P152462, A_23_P60387, A_23_P21086, A_23_P201086, A_23_P9565, A_23_…	618	630	16650	1.7961165048543688	0.890727082360149	0.025467920189460088	0.024640312735893642
GOTERM_BP_FAT	GO:0002573~myeloid leukocyte differentiation	19	2.6170798898071626	3.506594741917486E-4	A_32_P148345, A_24_P209047, A_23_P368711, A_23_P53557, A_23_P207842, A_23_P96827, A_23_P370682, A_23_P116557, A_23_P109470, A_23_P142345, A_23_P106194, A_23_P203743, A_24_P65722, A_32_P66881, A_24_P148717, A_24_P71244, A_24_P62659, A_24_P79054, A_24_P241815	618	195	16650	2.625093353248693	0.892910738896251	0.025467920189460088	0.024640312735893642
GOTERM_BP_FAT	GO:0030029~actin filament-based process	44	6.0606060606060606	3.5183312035674846E-4	A_24_P196851, A_24_P390668, A_24_P76546, A_24_P68585, A_24_P365526, A_24_P228717, A_23_P20196, A_23_P138881, A_23_P365767, A_24_P386622, A_23_P300484, A_23_P99996, A_23_P329261, A_23_P80008, A_23_P144896, A_23_P254888, A_24_P100761, A_23_P98282, A_23_P65918, A_23_P12405, A_23_P422350, A_24_P408704, A_32_P194115, A_23_P78734, A_23_P201086, A_23_P154507, A_24_P270814, A_23_P343826, A_23_P50349, A_2…	618	672	16650	1.7640429958391124	0.8937086456315364	0.025467920189460088	0.024640312735893642
GOTERM_BP_FAT	GO:0006793~phosphorus metabolic process	149	20.52341597796143	3.583885240264558E-4	A_23_P58993, A_23_P141917, A_23_P153461, A_23_P50232, A_23_P78802, A_23_P77833, A_23_P56978, A_24_P365526, A_23_P201596, A_23_P116557, A_24_P270829, A_24_P145629, A_23_P208706, A_23_P143662, A_23_P130182, A_23_P19673, A_24_P355720, A_24_P353300, A_24_P128683, A_24_P386622, A_23_P118174, A_23_P35082, A_23_P134419, A_23_P407614, A_23_P211445, A_24_P390833, A_23_P430411, A_23_P201086, A_23_P38732, A…	618	3089	16650	1.2995533792002312	0.8980572690500267	0.025650953910657567	0.02481739857949491
GOTERM_BP_FAT	GO:0000165~MAPK cascade	52	7.162534435261708	3.751849415817223E-4	A_23_P78802, A_23_P39237, A_23_P159920, A_23_P116557, A_24_P355720, A_24_P386622, A_23_P128698, A_23_P98282, A_23_P38732, A_23_P53557, A_24_P270814, A_24_P309317, A_24_P366509, A_23_P201483, A_23_P41344, A_23_P49546, A_23_P168993, A_23_P41987, A_24_P291588, A_24_P339944, A_23_P26847, A_23_P103465, A_23_P123071, A_24_P25530, A_23_P134125, A_24_P68585, A_23_P164141, A_23_P79518, A_23_P37910, A_23_P…	618	841	16650	1.6658393267377025	0.9084048102712042	0.026337664217173064	0.02548179349614405
GOTERM_BP_FAT	GO:0048534~hematopoietic or lymphoid organ development	49	6.749311294765841	3.7715218182488117E-4	A_32_P148345, A_24_P76546, A_23_P39237, A_23_P96827, A_23_P116557, A_23_P106194, A_23_P208706, A_24_P65722, A_24_P385336, A_24_P71244, A_24_P62659, A_23_P50241, A_23_P119266, A_24_P87763, A_23_P53557, A_32_P205110, A_24_P366509, A_23_P109470, A_23_P140760, A_23_P253602, A_23_P142345, A_23_P203743, A_24_P339944, A_23_P126266, A_23_P368711, A_23_P1505, A_23_P37910, A_23_P162486, A_24_P148717, A_24_…	618	778	16650	1.6968452841490504	0.9095458836561259	0.026337664217173064	0.02548179349614405
GOTERM_BP_FAT	GO:0032496~response to lipopolysaccharide	25	3.443526170798898	3.855496269343718E-4	A_23_P39237, A_23_P79518, A_24_P365526, A_23_P37910, A_23_P89431, A_23_P116557, A_23_P106194, A_23_P362659, A_23_P376096, A_23_P24774, A_23_P389897, A_24_P241815, A_23_P4808, A_24_P102821, A_23_P60387, A_23_P53557, A_23_P207842, A_23_P202156, A_23_P201483, A_23_P330895, A_32_P66881, A_23_P149613, A_24_P54174, A_24_P353619, A_24_P79054	618	302	16650	2.230277116954928	0.9142590459662076	0.026337664217173064	0.02548179349614405
GOTERM_BP_FAT	GO:2000145~regulation of cell motility	47	6.473829201101928	3.861027432582718E-4	A_23_P78802, A_23_P159227, A_23_P70719, A_23_P207037, A_23_P89431, A_23_P116557, A_24_P228717, A_23_P69329, A_23_P395172, A_23_P362659, A_24_P355720, A_23_P19673, A_24_P148717, A_24_P71244, A_23_P82929, A_24_P116805, A_23_P100795, A_23_P70095, A_23_P134419, A_24_P100761, A_23_P208870, A_23_P83328, A_23_P59637, A_23_P338372, A_32_P194115, A_24_P102821, A_23_P60387, A_23_P56529, A_23_P154507, A_23_…	618	736	16650	1.7204648585901223	0.9145607260623219	0.026337664217173064	0.02548179349614405
GOTERM_BP_FAT	GO:0002520~immune system development	51	7.024793388429752	3.92551236292611E-4	A_32_P148345, A_24_P76546, A_23_P39237, A_23_P96827, A_23_P501134, A_23_P116557, A_23_P106194, A_23_P208706, A_24_P65722, A_24_P385336, A_24_P71244, A_24_P62659, A_23_P50241, A_23_P119266, A_24_P87763, A_23_P53557, A_32_P205110, A_24_P366509, A_23_P72989, A_23_P109470, A_23_P140760, A_23_P253602, A_23_P142345, A_23_P203743, A_24_P339944, A_23_P126266, A_23_P368711, A_23_P1505, A_23_P37910, A_23_P…	618	821	16650	1.673604295022646	0.918000514073811	0.026337664217173064	0.02548179349614405
GOTERM_BP_FAT	GO:0019221~cytokine-mediated signaling pathway	38	5.234159779614325	3.9899496310869106E-4	A_23_P141917, A_23_P159920, A_23_P164141, A_23_P79518, A_24_P365526, A_23_P17706, A_23_P37910, A_23_P89431, A_23_P55926, A_24_P270829, A_23_P170857, A_23_P362659, A_23_P162486, A_24_P148717, A_24_P385336, A_24_P40626, A_24_P116805, A_23_P100795, A_23_P389897, A_23_P70095, A_23_P407614, A_24_P209047, A_24_P102821, A_23_P152782, A_23_P87545, A_23_P125082, A_23_P56604, A_24_P322741, A_23_P53557, A_2…	618	554	16650	1.847989905716589	0.9212994466377891	0.026337664217173064	0.02548179349614405
GOTERM_BP_FAT	GO:0031663~lipopolysaccharide-mediated signaling pathway	9	1.2396694214876034	3.9995554150145426E-4	A_23_P376096, A_23_P362659, A_32_P66881, A_24_P102821, A_23_P79518, A_24_P365526, A_23_P37910, A_24_P79054, A_23_P89431	618	49	16650	4.9484842480681595	0.9217797271935092	0.026337664217173064	0.02548179349614405
GOTERM_BP_FAT	GO:0051270~regulation of cellular component movement	50	6.887052341597796	4.0106019294596347E-4	A_23_P78802, A_23_P70719, A_23_P116557, A_23_P69329, A_23_P19673, A_24_P355720, A_24_P71244, A_23_P80008, A_24_P100761, A_23_P134419, A_23_P208870, A_24_P102821, A_23_P338479, A_24_P398432, A_24_P379165, A_24_P134195, A_23_P140760, A_23_P41344, A_23_P109034, A_23_P96331, A_24_P339944, A_23_P104583, A_23_P26847, A_23_P95165, A_23_P159227, A_23_P207037, A_23_P89431, A_24_P228717, A_23_P395172, A_23…	618	802	16650	1.6796600731181752	0.922328421301179	0.026337664217173064	0.02548179349614405
GOTERM_BP_FAT	GO:0051093~negative regulation of developmental process	47	6.473829201101928	4.1288569926495214E-4	A_23_P126266, A_23_P211079, A_23_P368711, A_23_P427114, A_23_P113789, A_23_P39237, A_23_P96827, A_23_P89431, A_24_P399630, A_24_P65722, A_24_P148717, A_23_P62752, A_23_P34176, A_23_P82929, A_23_P416395, A_24_P116805, A_24_P167970, A_23_P100795, A_24_P97197, A_23_P389897, A_23_P70095, A_23_P34093, A_24_P34611, A_23_P338372, A_23_P374844, A_23_P89727, A_24_P363278, A_23_P152462, A_23_P60387, A_23_P…	618	739	16650	1.7134805628177674	0.927966573836057	0.02683757045222189	0.025965454740509184
GOTERM_BP_FAT	GO:0045944~positive regulation of transcription from RNA polymerase II promoter	61	8.402203856749312	4.19844731971911E-4	A_23_P171054, A_23_P78802, A_23_P159920, A_23_P55926, A_23_P152218, A_23_P206684, A_24_P141227, A_23_P73702, A_23_P106194, A_24_P7965, A_24_P355720, A_24_P386622, A_24_P167970, A_23_P365189, A_23_P35082, A_24_P100761, A_32_P205110, A_24_P379165, A_23_P143190, A_23_P109072, A_24_P342591, A_24_P339944, A_23_P161004, A_23_P160438, A_23_P428219, A_23_P26847, A_24_P942630, A_23_P1505, A_23_P403284, A_…	618	1041	16650	1.5787191180996614	0.931091277917839	0.027014251946071443	0.026136394779221084
GOTERM_BP_FAT	GO:0040007~growth	56	7.7134986225895315	4.2942265929154697E-4	A_24_P102895, A_23_P57829, A_23_P56978, A_23_P71649, A_23_P73702, A_24_P89457, A_23_P69329, A_23_P209519, A_23_P19673, A_23_P347432, A_23_P35082, A_23_P128698, A_23_P98282, A_23_P134419, A_23_P89727, A_23_P301942, A_32_P205110, A_24_P309317, A_23_P28707, A_23_P109072, A_23_P41344, A_23_P75811, A_23_P168993, A_24_P120115, A_23_P121265, A_23_P160438, A_23_P26847, A_23_P213385, A_23_P95165, A_23_P12…	618	932	16650	1.6188174507271136	0.9351714919969678	0.027354223396871543	0.02646531849213804
GOTERM_BP_FAT	GO:0048646~anatomical structure formation involved in morphogenesis	66	9.090909090909092	4.3759241820831004E-4	A_23_P144071, A_32_P148345, A_24_P76546, A_23_P83351, A_23_P78802, A_23_P407142, A_23_P152218, A_23_P50638, A_23_P73702, A_23_P69329, A_23_P208706, A_24_P326398, A_24_P385336, A_23_P64712, A_24_P167970, A_23_P347432, A_24_P100761, A_23_P134419, A_23_P430411, A_24_P363278, A_23_P111995, A_32_P205110, A_24_P379165, A_24_P366509, A_23_P109072, A_23_P41344, A_23_P109034, A_24_P120115, A_24_P291588, A…	618	1151	16650	1.5448786618643136	0.9384603605845457	0.027570736980380643	0.026674796233922434
GOTERM_BP_FAT	GO:1901701~cellular response to oxygen-containing compound	55	7.575757575757576	4.4491581474751624E-4	A_24_P102895, A_24_P235988, A_23_P171054, A_24_P148094, A_23_P39237, A_23_P56978, A_24_P365526, A_24_P111054, A_23_P385835, A_23_P106194, A_23_P158596, A_24_P386622, A_23_P348323, A_23_P35082, A_23_P53198, A_23_P208870, A_24_P102821, A_24_P577694, A_23_P82296, A_24_P32935, A_24_P309317, A_24_P379165, A_23_P26522, A_24_P339944, A_23_P121265, A_23_P160438, A_24_P243749, A_23_P26847, A_24_P942630, A…	618	912	16650	1.6247764435360244	0.9412664636763928	0.027570736980380643	0.026674796233922434
GOTERM_BP_FAT	GO:0032101~regulation of response to external stimulus	46	6.336088154269973	4.4580626514587225E-4	A_32_P148345, A_23_P78802, A_23_P39237, A_23_P79518, A_24_P365526, A_23_P96827, A_23_P17706, A_23_P37910, A_32_P159612, A_23_P89431, A_23_P206960, A_23_P116557, A_24_P270829, A_24_P228717, A_24_P355944, A_23_P397391, A_23_P362659, A_24_P355720, A_24_P148717, A_23_P82929, A_23_P254888, A_23_P70095, A_23_P347432, A_23_P134419, A_24_P408704, A_23_P60387, A_23_P201086, A_23_P16469, A_23_P56604, A_23_…	618	721	16650	1.7188909685846252	0.9415988147715767	0.027570736980380643	0.026674796233922434
GOTERM_BP_FAT	GO:0045055~regulated exocytosis	24	3.3057851239669422	4.744757995867446E-4	A_23_P134419, A_24_P196851, A_23_P76234, A_24_P102821, A_24_P314451, A_23_P152462, A_23_P60387, A_23_P201086, A_24_P365526, A_23_P55917, A_23_P14769, A_23_P33847, A_23_P207037, A_24_P309317, A_23_P116557, A_23_P375372, A_24_P228717, A_23_P203743, A_23_P139143, A_23_P139123, A_24_P71244, A_24_P339944, A_24_P79054, A_23_P146922	618	288	16650	2.245145631067961	0.9513511982497163	0.029061642724688107	0.02811725339281834
GOTERM_BP_FAT	GO:0019220~regulation of phosphate metabolic process	86	11.84573002754821	4.932460597367906E-4	A_32_P148345, A_23_P78802, A_23_P159920, A_23_P56978, A_23_P71649, A_23_P116557, A_24_P270829, A_24_P89457, A_23_P208706, A_24_P355720, A_24_P353300, A_24_P128683, A_24_P91094, A_24_P386622, A_23_P426989, A_23_P118174, A_24_P97197, A_23_P347432, A_23_P35082, A_23_P128698, A_23_P134419, A_23_P208870, A_23_P407614, A_23_P211445, A_23_P430411, A_24_P102821, A_24_P577694, A_23_P201086, A_23_P38732, A…	618	1610	16650	1.4391244045106435	0.9568361758898701	0.02992359429069863	0.028951194915788958
GOTERM_BP_FAT	GO:0009967~positive regulation of signal transduction	78	10.743801652892563	5.01294817483235E-4	A_23_P78802, A_32_P51787, A_23_P159920, A_23_P56978, A_24_P394246, A_23_P116557, A_23_P385835, A_23_P50638, A_23_P208706, A_24_P355720, A_24_P326398, A_24_P386622, A_24_P109644, A_23_P26759, A_23_P347432, A_23_P128698, A_23_P134419, A_23_P152462, A_23_P38732, A_24_P41371, A_23_P53557, A_24_P270814, A_24_P398432, A_24_P309317, A_23_P166051, A_24_P366509, A_23_P201483, A_24_P135483, A_23_P41344, A_…	618	1428	16650	1.4716080607000082	0.9589944819310654	0.029956943956078477	0.028983460847929614
GOTERM_BP_FAT	GO:1901135~carbohydrate derivative metabolic process	70	9.641873278236915	5.032014133909571E-4	A_24_P917886, A_32_P144342, A_23_P58993, A_23_P427114, A_23_P79217, A_23_P201596, A_23_P96827, A_23_P17330, A_23_P69329, A_23_P208706, A_23_P397055, A_32_P154021, A_24_P91094, A_23_P252462, A_23_P55174, A_23_P26759, A_23_P107963, A_23_P80473, A_24_P341187, A_24_P390833, A_24_P577694, A_23_P202053, A_23_P301942, A_24_P285032, A_23_P154208, A_23_P149690, A_32_P205110, A_24_P309317, A_24_P362904, A_…	618	1247	16650	1.5123675461885222	0.9594897298511866	0.029956943956078477	0.028983460847929614
GOTERM_BP_FAT	GO:0040017~positive regulation of locomotion	31	4.2699724517906334	5.141273378305113E-4	A_23_P78802, A_23_P89431, A_23_P116557, A_24_P228717, A_23_P69329, A_24_P148717, A_24_P71244, A_23_P70095, A_23_P134419, A_24_P100761, A_23_P208870, A_23_P59637, A_32_P194115, A_24_P102821, A_23_P60387, A_23_P56529, A_23_P154507, A_23_P338479, A_24_P379165, A_24_P50801, A_23_P23438, A_23_P72989, A_24_P134195, A_23_P139143, A_23_P6818, A_23_P32064, A_24_P339944, A_24_P79054, A_23_P26847, A_23_P951…	618	422	16650	1.979133115538582	0.9622146308907763	0.030323992055373672	0.029338581324531862
GOTERM_BP_FAT	GO:0051174~regulation of phosphorus metabolic process	86	11.84573002754821	5.227103127963707E-4	A_32_P148345, A_23_P78802, A_23_P159920, A_23_P56978, A_23_P71649, A_23_P116557, A_24_P270829, A_24_P89457, A_23_P208706, A_24_P355720, A_24_P353300, A_24_P128683, A_24_P91094, A_24_P386622, A_23_P426989, A_23_P118174, A_24_P97197, A_23_P347432, A_23_P35082, A_23_P128698, A_23_P134419, A_23_P208870, A_23_P407614, A_23_P211445, A_23_P430411, A_24_P102821, A_24_P577694, A_23_P201086, A_23_P38732, A…	618	1611	16650	1.4382310932725861	0.9642260470251665	0.03054738250011818	0.029554712456550763
GOTERM_BP_FAT	GO:0006897~endocytosis	43	5.922865013774105	5.456092720558391E-4	A_24_P235988, A_32_P148345, A_23_P123071, A_24_P76546, A_23_P1505, A_23_P79518, A_24_P365526, A_23_P151820, A_23_P37910, A_23_P207037, A_23_P89431, A_23_P55926, A_23_P48988, A_23_P160167, A_23_P20196, A_24_P99216, A_24_P386622, A_23_P144896, A_23_P29067, A_23_P422350, A_24_P408704, A_23_P430411, A_23_P210538, A_23_P111995, A_23_P201086, A_23_P207842, A_24_P270814, A_23_P50349, A_24_P32935, A_23_P…	618	665	16650	1.7420979633549896	0.9690839418550575	0.031595736936324496	0.030568999488001236
GOTERM_BP_FAT	GO:0010604~positive regulation of macromolecule metabolic process	138	19.00826446280992	6.051129856352151E-4	A_23_P364890, A_23_P171054, A_23_P78802, A_24_P357465, A_23_P56978, A_23_P116557, A_23_P55926, A_23_P421935, A_23_P106194, A_24_P7965, A_23_P208706, A_23_P209519, A_23_P130182, A_24_P355720, A_24_P386622, A_23_P118174, A_23_P365189, A_23_P35082, A_23_P134419, A_23_P38732, A_24_P270814, A_24_P87763, A_24_P398432, A_24_P309317, A_23_P201483, A_24_P396375, A_24_P366509, A_23_P109470, A_23_P109072, A…	618	2856	16650	1.301807130619238	0.9788419834936499	0.03472585331978667	0.03359739937360208
GOTERM_BP_FAT	GO:0051254~positive regulation of RNA metabolic process	77	10.606060606060606	6.240735555950333E-4	A_23_P171054, A_23_P78802, A_23_P39237, A_23_P159920, A_24_P357465, A_23_P55926, A_23_P152218, A_23_P206684, A_23_P421935, A_24_P141227, A_23_P73702, A_23_P106194, A_24_P7965, A_24_P355720, A_24_P386622, A_24_P167970, A_23_P347432, A_23_P365189, A_23_P35082, A_24_P100761, A_23_P134419, A_23_P157117, A_23_P89727, A_32_P205110, A_24_P379165, A_23_P143190, A_23_P109470, A_23_P142421, A_23_P109072, A…	618	1415	16650	1.466088030464167	0.9812505248774946	0.03549418347446752	0.034340761813680266
GOTERM_BP_FAT	GO:0045926~negative regulation of growth	21	2.8925619834710745	6.381284770026602E-4	A_23_P374844, A_23_P34597, A_23_P89727, A_24_P206776, A_23_P159227, A_23_P56978, A_23_P23438, A_24_P89457, A_23_P69329, A_23_P209519, A_23_P362659, A_23_P168993, A_23_P62752, A_23_P34176, A_23_P6818, A_23_P82929, A_23_P416395, A_24_P79054, A_23_P34093, A_23_P95165, A_23_P35082	618	240	16650	2.357402912621359	0.9828571809587561	0.03583479426870269	0.034670304093879854
GOTERM_BP_FAT	GO:0042325~regulation of phosphorylation	76	10.46831955922865	6.413134296125756E-4	A_32_P148345, A_23_P78802, A_23_P159920, A_23_P56978, A_23_P71649, A_23_P116557, A_24_P270829, A_24_P89457, A_23_P208706, A_24_P355720, A_24_P353300, A_24_P128683, A_24_P386622, A_23_P426989, A_23_P118174, A_24_P97197, A_23_P347432, A_23_P35082, A_23_P128698, A_23_P134419, A_23_P208870, A_23_P407614, A_23_P211445, A_23_P430411, A_24_P577694, A_23_P38732, A_23_P53557, A_24_P270814, A_24_P309317, A…	618	1393	16650	1.469901518689146	0.9832016908427387	0.03583479426870269	0.034670304093879854
GOTERM_BP_FAT	GO:1902895~positive regulation of pri-miRNA transcription from RNA polymerase II promoter	6	0.8264462809917356	6.70727382617223E-4	A_23_P106194, A_24_P339944, A_24_P116805, A_23_P100795, A_24_P79054, A_23_P389897, A_23_P362893	618	20	16650	8.08252427184466	0.9860735716075917	0.037152464584971394	0.0359451552962604
GOTERM_BP_FAT	GO:0031325~positive regulation of cellular metabolic process	137	18.87052341597796	6.81254533517736E-4	A_23_P364890, A_23_P171054, A_23_P78802, A_24_P357465, A_23_P56978, A_23_P116557, A_23_P55926, A_23_P421935, A_23_P106194, A_24_P7965, A_23_P208706, A_23_P209519, A_23_P130182, A_24_P355720, A_24_P386622, A_23_P118174, A_23_P365189, A_23_P35082, A_23_P134419, A_23_P53198, A_23_P430411, A_23_P38732, A_24_P270814, A_24_P87763, A_24_P398432, A_24_P309317, A_23_P201483, A_24_P396375, A_24_P366509, A_…	618	2839	16650	1.3001125105585518	0.9869774164604262	0.037410270504379124	0.03619458353508454
GOTERM_BP_FAT	GO:0002237~response to molecule of bacterial origin	25	3.443526170798898	7.384842799481109E-4	A_23_P39237, A_23_P79518, A_24_P365526, A_23_P37910, A_23_P89431, A_23_P116557, A_23_P106194, A_23_P362659, A_23_P376096, A_23_P24774, A_23_P389897, A_24_P241815, A_23_P4808, A_24_P102821, A_23_P60387, A_23_P53557, A_23_P207842, A_23_P202156, A_23_P201483, A_23_P330895, A_32_P66881, A_23_P149613, A_24_P54174, A_24_P353619, A_24_P79054	618	316	16650	2.1314673712670515	0.9909580705029056	0.03981632033697478	0.03852244619101657
GOTERM_BP_FAT	GO:0009790~embryo development	56	7.7134986225895315	7.39368408374543E-4	A_23_P144071, A_24_P102895, A_23_P407142, A_24_P115971, A_24_P141227, A_23_P73702, A_23_P69329, A_23_P208706, A_24_P355720, A_24_P326398, A_24_P385336, A_24_P40626, A_24_P167970, A_23_P348323, A_23_P347432, A_23_P128698, A_23_P134419, A_23_P422350, A_23_P430411, A_32_P205110, A_24_P396375, A_23_P109470, A_24_P134195, A_23_P109072, A_23_P109034, A_32_P536872, A_24_P291588, A_24_P339944, A_23_P1610…	618	954	16650	1.5814862306893815	0.9910088880446357	0.03981632033697478	0.03852244619101657
GOTERM_BP_FAT	GO:0070371~ERK1 and ERK2 cascade	21	2.8925619834710745	7.465168137865484E-4	A_23_P103465, A_23_P128698, A_24_P265506, A_23_P78802, A_23_P34915, A_23_P154507, A_23_P37910, A_23_P89431, A_23_P116557, A_23_P375372, A_24_P377124, A_24_P355720, A_23_P304237, A_32_P66881, A_24_P148717, A_24_P386622, A_24_P339944, A_24_P79054, A_23_P26847, A_23_P70095, A_23_P146922	618	243	16650	2.328299172959367	0.9914094107479494	0.03981632033697478	0.03852244619101657
GOTERM_BP_FAT	GO:0002682~regulation of immune system process	75	10.330578512396695	7.500719686714244E-4	A_24_P235988, A_23_P141917, A_24_P76546, A_23_P78802, A_24_P85775, A_23_P329924, A_23_P142096, A_23_P39237, A_23_P159920, A_24_P365526, A_24_P348989, A_23_P96827, A_23_P55926, A_23_P206960, A_23_P116557, A_24_P89457, A_24_P277747, A_23_P106194, A_23_P208706, A_24_P65722, A_24_P71244, A_23_P134419, A_23_P26771, A_23_P50241, A_23_P430411, A_24_P102821, A_23_P69383, A_23_P201086, A_23_P338479, A_24_…	618	1378	16650	1.466350557301281	0.9916019122119462	0.03981632033697478	0.03852244619101657
GOTERM_BP_FAT	GO:0030036~actin cytoskeleton organization	37	5.096418732782369	7.827111925465087E-4	A_24_P196851, A_24_P390668, A_24_P76546, A_24_P68585, A_24_P365526, A_24_P228717, A_23_P20196, A_24_P386622, A_23_P300484, A_23_P99996, A_23_P144896, A_23_P254888, A_24_P100761, A_23_P98282, A_23_P65918, A_23_P12405, A_24_P408704, A_23_P78734, A_23_P201086, A_23_P154507, A_23_P343826, A_23_P50349, A_23_P150147, A_24_P398432, A_23_P14769, A_23_P65041, A_23_P351, A_24_P134195, A_23_P109034, A_23_P9…	618	553	16650	1.8026124054144206	0.9931795004604296	0.040970684954956045	0.039639298489386826
GOTERM_BP_FAT	GO:0045935~positive regulation of nucleobase-containing compound metabolic process	87	11.983471074380166	7.881153580104786E-4	A_23_P171054, A_23_P78802, A_23_P39237, A_23_P159920, A_24_P357465, A_23_P55926, A_23_P152218, A_23_P206684, A_23_P421935, A_24_P141227, A_23_P73702, A_23_P106194, A_24_P7965, A_23_P208706, A_23_P130182, A_24_P355720, A_24_P91094, A_24_P386622, A_24_P167970, A_23_P347432, A_23_P365189, A_23_P35082, A_24_P100761, A_23_P134419, A_23_P157117, A_23_P89727, A_24_P577694, A_23_P301942, A_32_P205110, A_…	618	1658	16650	1.4137105179945424	0.9934104759509279	0.040970684954956045	0.039639298489386826
GOTERM_BP_FAT	GO:0006366~transcription from RNA polymerase II promoter	94	12.947658402203857	7.911136969324322E-4	A_23_P211079, A_24_P102895, A_23_P171054, A_23_P78802, A_23_P39237, A_23_P159920, A_23_P4679, A_23_P138105, A_23_P55926, A_23_P152218, A_23_P206684, A_23_P251259, A_24_P141227, A_23_P73702, A_23_P106194, A_24_P7965, A_23_P130182, A_24_P65722, A_24_P355720, A_24_P326398, A_24_P40626, A_24_P386622, A_23_P118174, A_24_P167970, A_23_P348323, A_23_P347432, A_23_P365189, A_23_P35082, A_24_P100761, A_23…	618	1820	16650	1.3914968526619012	0.9935352353317551	0.040970684954956045	0.039639298489386826
GOTERM_BP_FAT	GO:0030335~positive regulation of cell migration	29	3.994490358126722	8.246583558821907E-4	A_23_P78802, A_23_P89431, A_23_P116557, A_24_P228717, A_23_P69329, A_24_P148717, A_24_P71244, A_23_P70095, A_23_P134419, A_24_P100761, A_23_P208870, A_23_P59637, A_32_P194115, A_24_P102821, A_23_P60387, A_23_P56529, A_23_P154507, A_23_P338479, A_24_P379165, A_24_P50801, A_23_P23438, A_24_P134195, A_23_P6818, A_23_P32064, A_24_P339944, A_24_P79054, A_23_P26847, A_23_P95165, A_23_P146922	618	395	16650	1.9780017205358238	0.9947799114523613	0.04223835331515339	0.040865772603028316
GOTERM_BP_FAT	GO:0002521~leukocyte differentiation	33	4.545454545454546	8.288530870320524E-4	A_23_P126266, A_23_P368711, A_32_P148345, A_23_P96827, A_23_P116557, A_23_P208706, A_23_P106194, A_24_P65722, A_23_P162486, A_24_P148717, A_24_P71244, A_24_P62659, A_23_P70095, A_24_P241815, A_24_P209047, A_24_P408704, A_24_P265506, A_23_P50241, A_23_P56604, A_23_P53557, A_23_P207842, A_23_P170534, A_23_P370682, A_24_P366509, A_23_P23438, A_23_P109470, A_23_P140760, A_23_P253602, A_23_P142345, A_…	618	474	16650	1.8756912867150053	0.994917659834991	0.04223835331515339	0.040865772603028316
GOTERM_BP_FAT	GO:0002684~positive regulation of immune system process	56	7.7134986225895315	8.605036742875542E-4	A_24_P235988, A_24_P76546, A_23_P78802, A_24_P85775, A_23_P329924, A_23_P142096, A_23_P159920, A_24_P365526, A_23_P206960, A_23_P116557, A_24_P89457, A_24_P277747, A_23_P106194, A_23_P208706, A_24_P71244, A_23_P134419, A_23_P430411, A_24_P102821, A_23_P338479, A_24_P270814, A_32_P205110, A_23_P166051, A_24_P366509, A_23_P201483, A_23_P41344, A_23_P203743, A_23_P96331, A_23_P97541, A_23_P126266, A…	618	960	16650	1.5716019417475728	0.9958463513783418	0.04335462029887731	0.04194576529073483
GOTERM_BP_FAT	GO:0017157~regulation of exocytosis	17	2.3415977961432506	8.64369980841039E-4	A_23_P134419, A_23_P76234, A_24_P102821, A_23_P152462, A_23_P60387, A_23_P21086, A_23_P201086, A_23_P9565, A_23_P55917, A_23_P14769, A_23_P33847, A_23_P207037, A_23_P116557, A_23_P375372, A_24_P228717, A_23_P109034, A_23_P203743	618	176	16650	2.6023278905560456	0.9959474857035513	0.04335462029887731	0.04194576529073483
GOTERM_BP_FAT	GO:0070374~positive regulation of ERK1 and ERK2 cascade	17	2.3415977961432506	9.185425297921989E-4	A_23_P103465, A_23_P128698, A_24_P265506, A_23_P78802, A_23_P37910, A_23_P89431, A_23_P116557, A_23_P375372, A_24_P377124, A_24_P355720, A_32_P66881, A_24_P148717, A_24_P386622, A_24_P339944, A_24_P79054, A_23_P70095, A_23_P146922	618	177	16650	2.5876254730952772	0.9971310374944393	0.0457118430841899	0.04422638758679157
GOTERM_BP_FAT	GO:0048638~regulation of developmental growth	24	3.3057851239669422	9.517198856783232E-4	A_23_P126266, A_23_P57829, A_23_P71649, A_23_P138881, A_23_P34176, A_23_P416395, A_24_P116805, A_23_P100795, A_23_P34093, A_23_P134419, A_23_P374844, A_23_P89727, A_23_P60387, A_23_P301942, A_23_P55917, A_32_P205110, A_23_P23438, A_23_P139600, A_23_P164451, A_23_P168993, A_23_P253068, A_23_P6818, A_23_P121265, A_23_P213385, A_23_P95165	618	303	16650	2.133999807747765	0.9976780371228635	0.046937283607983826	0.04541200610298341
GOTERM_BP_FAT	GO:0023014~signal transduction by protein phosphorylation	52	7.162534435261708	9.626398481210708E-4	A_23_P78802, A_23_P39237, A_23_P159920, A_23_P116557, A_24_P355720, A_24_P386622, A_23_P128698, A_23_P98282, A_23_P38732, A_23_P53557, A_24_P270814, A_24_P309317, A_24_P366509, A_23_P201483, A_23_P41344, A_23_P49546, A_23_P168993, A_23_P41987, A_24_P291588, A_24_P339944, A_23_P26847, A_23_P103465, A_23_P123071, A_24_P25530, A_23_P134125, A_24_P68585, A_23_P164141, A_23_P79518, A_23_P37910, A_23_P…	618	877	16650	1.5974582369286292	0.9978342080538462	0.046937283607983826	0.04541200610298341
GOTERM_BP_FAT	GO:0001932~regulation of protein phosphorylation	71	9.77961432506887	9.721828567448884E-4	A_32_P148345, A_23_P78802, A_23_P159920, A_23_P56978, A_23_P71649, A_23_P116557, A_24_P270829, A_24_P89457, A_23_P208706, A_24_P355720, A_24_P128683, A_24_P386622, A_23_P426989, A_23_P118174, A_24_P97197, A_23_P347432, A_23_P35082, A_23_P128698, A_23_P134419, A_23_P208870, A_23_P407614, A_23_P430411, A_24_P577694, A_23_P38732, A_23_P53557, A_24_P270814, A_24_P309317, A_24_P366509, A_23_P201483, A…	618	1300	16650	1.4714339058999253	0.9979620625148103	0.046937283607983826	0.04541200610298341
GOTERM_BP_FAT	GO:0060538~skeletal muscle organ development	17	2.3415977961432506	9.755716246500994E-4	A_23_P126266, A_23_P123071, A_23_P78734, A_23_P60387, A_23_P113789, A_23_P34915, A_24_P87763, A_23_P92349, A_23_P106194, A_23_P138881, A_24_P120115, A_23_P80008, A_23_P160438, A_24_P186943, A_24_P79054, A_23_P213385, A_23_P62901	618	178	16650	2.5730882513363147	0.9980056249060879	0.046937283607983826	0.04541200610298341
GOTERM_BP_FAT	GO:0030334~regulation of cell migration	43	5.922865013774105	9.800092181886733E-4	A_23_P78802, A_23_P159227, A_23_P70719, A_23_P207037, A_23_P89431, A_23_P116557, A_24_P228717, A_23_P69329, A_23_P395172, A_23_P362659, A_24_P355720, A_23_P19673, A_24_P148717, A_24_P71244, A_23_P82929, A_24_P116805, A_23_P100795, A_23_P70095, A_23_P134419, A_24_P100761, A_23_P208870, A_23_P83328, A_23_P59637, A_23_P338372, A_32_P194115, A_24_P102821, A_23_P60387, A_23_P56529, A_23_P154507, A_23_…	618	685	16650	1.6912337892424352	0.9980612651375548	0.046937283607983826	0.04541200610298341
GOTERM_BP_FAT	GO:0070372~regulation of ERK1 and ERK2 cascade	21	2.8925619834710745	0.001004494599726595	A_23_P103465, A_23_P128698, A_24_P265506, A_23_P78802, A_23_P34915, A_23_P154507, A_23_P37910, A_23_P89431, A_23_P116557, A_23_P375372, A_24_P377124, A_24_P355720, A_23_P304237, A_23_P162486, A_32_P66881, A_24_P148717, A_24_P386622, A_24_P339944, A_24_P79054, A_23_P70095, A_23_P146922	618	249	16650	2.272195578430226	0.9983415078767595	0.04775097462879411	0.0461992553590672
GOTERM_BP_FAT	GO:0051222~positive regulation of protein transport	32	4.40771349862259	0.0010211250519835836	A_23_P329924, A_24_P148094, A_23_P79518, A_23_P17706, A_23_P89431, A_23_P55926, A_23_P116557, A_24_P399630, A_23_P385835, A_23_P170857, A_24_P228717, A_23_P397391, A_32_P112910, A_24_P386622, A_24_P256380, A_24_P100761, A_23_P208870, A_23_P407614, A_24_P209047, A_23_P201086, A_23_P154507, A_23_P338479, A_23_P166051, A_23_P375372, A_24_P295601, A_24_P17302, A_32_P66881, A_23_P106463, A_24_P71373, …	618	460	16650	1.874208526804559	0.9985083760177363	0.04818197467507724	0.04661624959536908
GOTERM_BP_FAT	GO:0030099~myeloid cell differentiation	26	3.581267217630854	0.0010430680043680002	A_23_P368711, A_32_P148345, A_24_P76546, A_23_P39237, A_23_P96827, A_23_P116557, A_23_P106194, A_24_P65722, A_23_P162486, A_24_P148717, A_24_P71244, A_24_P62659, A_24_P241815, A_23_P34093, A_24_P209047, A_23_P119266, A_23_P53557, A_23_P207842, A_23_P14769, A_23_P370682, A_23_P109470, A_23_P142345, A_24_P377124, A_23_P203743, A_32_P66881, A_24_P79054	618	343	16650	2.042231594440828	0.9987031419834034	0.04885546461635412	0.047267853756764594
GOTERM_BP_FAT	GO:0051173~positive regulation of nitrogen compound metabolic process	91	12.534435261707987	0.0010598345170266781	A_23_P171054, A_23_P78802, A_23_P39237, A_23_P159920, A_24_P357465, A_23_P55926, A_23_P152218, A_23_P206684, A_23_P421935, A_24_P141227, A_23_P73702, A_23_P106194, A_24_P7965, A_23_P208706, A_23_P130182, A_24_P355720, A_24_P91094, A_24_P386622, A_24_P167970, A_23_P347432, A_23_P365189, A_23_P35082, A_24_P100761, A_23_P134419, A_23_P157117, A_23_P89727, A_23_P430411, A_24_P102821, A_24_P577694, A_…	618	1767	16650	1.3874923764155143	0.998834640845002	0.04927843703255431	0.0476770812294556
GOTERM_BP_FAT	GO:0002699~positive regulation of immune effector process	16	2.203856749311295	0.0011651467914151805	A_23_P126266, A_23_P134419, A_24_P209047, A_24_P102821, A_23_P79518, A_23_P207842, A_23_P14769, A_23_P207037, A_23_P89431, A_23_P116557, A_24_P228717, A_23_P397391, A_23_P203743, A_32_P66881, A_24_P79054, A_23_P70095	618	164	16650	2.628463177835662	0.9994046209365895	0.05378250044430942	0.05203478025718664
GOTERM_BP_FAT	GO:1902742~apoptotic process involved in development	7	0.9641873278236914	0.0011906291498236428	A_24_P34611, A_24_P206776, A_23_P208706, A_24_P355720, A_23_P60387, A_23_P1505, A_32_P205110	618	33	16650	5.714916151809356	0.9994939253249003	0.05422839003112805	0.05246618018239281
GOTERM_BP_FAT	GO:0071260~cellular response to mechanical stimulus	10	1.3774104683195594	0.0011918327479368803	A_23_P83328, A_23_P362659, A_32_P66881, A_24_P71373, A_23_P79518, A_23_P53557, A_23_P329261, A_23_P37910, A_24_P79054, A_23_P26847	618	71	16650	3.7946123341993707	0.9994977951150884	0.05422839003112805	0.05246618018239281
GOTERM_BP_FAT	GO:0043434~response to peptide hormone	29	3.994490358126722	0.001204290192181998	A_23_P364890, A_24_P102895, A_23_P123071, A_23_P1505, A_24_P148094, A_24_P68585, A_23_P79518, A_23_P37910, A_23_P89431, A_24_P399630, A_24_P134266, A_23_P158596, A_23_P24774, A_23_P416395, A_24_P116805, A_23_P100795, A_23_P389897, A_23_P35082, A_23_P208870, A_23_P374844, A_24_P577694, A_23_P82296, A_24_P379165, A_23_P41344, A_24_P71373, A_23_P141459, A_24_P243749, A_24_P79054, A_23_P62901, A_23_P…	618	405	16650	1.9291621718806182	0.9995361509996665	0.05431239638582494	0.05254745666025731
GOTERM_BP_FAT	GO:0007517~muscle organ development	27	3.71900826446281	0.0012107315991816549	A_23_P126266, A_23_P123071, A_23_P113789, A_23_P70719, A_24_P355944, A_23_P92349, A_23_P106194, A_23_P138881, A_23_P80008, A_23_P34093, A_23_P83328, A_23_P89727, A_24_P206776, A_23_P78734, A_23_P60387, A_23_P34915, A_24_P87763, A_32_P205110, A_24_P379165, A_23_P68423, A_23_P164451, A_24_P120115, A_24_P186943, A_23_P160438, A_24_P79054, A_23_P62901, A_23_P213385	618	366	16650	1.9875059684863918	0.9995548204427775	0.05431239638582494	0.05254745666025731
GOTERM_BP_FAT	GO:0008015~blood circulation	34	4.683195592286501	0.0012427351214883572	A_24_P257336, A_23_P1505, A_24_P31275, A_23_P66180, A_32_P159612, A_23_P152218, A_24_P111054, A_24_P399630, A_23_P137157, A_23_P19673, A_23_P158596, A_23_P365767, A_23_P62752, A_23_P329261, A_23_P80008, A_23_P83328, A_23_P59637, A_24_P102821, A_23_P337642, A_23_P154507, A_23_P301942, A_32_P205110, A_24_P396375, A_24_P202319, A_23_P375372, A_23_P351, A_23_P164451, A_23_P168993, A_23_P139123, A_24_…	618	506	16650	1.810315054299858	0.9996370137803924	0.05524689669222543	0.05345158937428342
GOTERM_BP_FAT	GO:0060537~muscle tissue development	27	3.71900826446281	0.0012554256921059994	A_23_P126266, A_23_P123071, A_23_P113789, A_24_P355944, A_23_P106194, A_23_P138881, A_23_P300484, A_23_P80008, A_23_P34093, A_23_P83328, A_23_P89727, A_23_P78734, A_23_P60387, A_23_P34915, A_24_P87763, A_23_P207842, A_32_P205110, A_23_P68423, A_23_P164451, A_24_P120115, A_24_P71373, A_24_P186943, A_23_P160438, A_24_P79054, A_23_P26847, A_23_P62901, A_24_P942630	618	367	16650	1.9820904208883363	0.9996652363248447	0.05524689669222543	0.05345158937428342
GOTERM_BP_FAT	GO:0071363~cellular response to growth factor stimulus	39	5.371900826446281	0.0012575824207806418	A_23_P123071, A_23_P78802, A_23_P39237, A_24_P68585, A_23_P79518, A_23_P37910, A_23_P3368, A_23_P89431, A_24_P343559, A_23_P50638, A_23_P69329, A_23_P92349, A_23_P106194, A_24_P355720, A_24_P326398, A_24_P40626, A_23_P254888, A_23_P389897, A_23_P128698, A_23_P83328, A_23_P376704, A_24_P265506, A_24_P202497, A_23_P60387, A_23_P154507, A_24_P87763, A_32_P205110, A_23_P201483, A_24_P50801, A_23_P304…	618	610	16650	1.7225051726882061	0.9996698096884494	0.05524689669222543	0.05345158937428342
GOTERM_BP_FAT	GO:0030097~hemopoiesis	45	6.198347107438017	0.001346057602328052	A_23_P126266, A_23_P368711, A_32_P148345, A_24_P76546, A_23_P39237, A_23_P96827, A_23_P116557, A_23_P208706, A_23_P106194, A_24_P65722, A_23_P162486, A_24_P148717, A_24_P385336, A_24_P71244, A_24_P62659, A_23_P70095, A_24_P241815, A_23_P34093, A_24_P209047, A_24_P408704, A_24_P265506, A_23_P50241, A_24_P202497, A_23_P60387, A_23_P119266, A_23_P56604, A_24_P87763, A_23_P53557, A_23_P207842, A_23_P…	618	739	16650	1.6405664963148836	0.9998122056205424	0.05846710784481625	0.056567156302606364
GOTERM_BP_FAT	GO:0009612~response to mechanical stimulus	18	2.479338842975207	0.0013492409502649902	A_23_P83328, A_24_P265506, A_23_P79518, A_23_P53557, A_23_P37910, A_32_P159612, A_23_P89431, A_23_P106194, A_23_P93658, A_23_P362659, A_32_P66881, A_23_P40952, A_24_P71373, A_23_P329261, A_24_P79054, A_23_P26847, A_24_P241815, A_23_P62901	618	201	16650	2.4126938124909434	0.9998159803864669	0.05846710784481625	0.056567156302606364
GOTERM_BP_FAT	GO:0070848~response to growth factor	40	5.5096418732782375	0.0013829913122367012	A_23_P123071, A_23_P171054, A_23_P78802, A_23_P39237, A_24_P68585, A_23_P79518, A_23_P37910, A_23_P3368, A_23_P89431, A_24_P343559, A_23_P50638, A_23_P69329, A_23_P92349, A_23_P106194, A_24_P355720, A_24_P326398, A_24_P40626, A_23_P254888, A_23_P389897, A_23_P128698, A_23_P83328, A_23_P376704, A_24_P265506, A_24_P202497, A_23_P60387, A_23_P154507, A_24_P87763, A_32_P205110, A_23_P201483, A_24_P50…	618	634	16650	1.699794799546721	0.9998516226874558	0.05884401186490572	0.056931812421258075
GOTERM_BP_FAT	GO:0014706~striated muscle tissue development	26	3.581267217630854	0.0013830956833363406	A_23_P126266, A_23_P123071, A_23_P113789, A_24_P355944, A_23_P106194, A_23_P138881, A_23_P300484, A_23_P80008, A_23_P34093, A_23_P83328, A_23_P89727, A_23_P78734, A_23_P60387, A_23_P34915, A_24_P87763, A_23_P207842, A_32_P205110, A_23_P68423, A_23_P164451, A_24_P120115, A_24_P71373, A_24_P186943, A_23_P160438, A_24_P79054, A_23_P62901, A_24_P942630	618	350	16650	2.001386962552011	0.9998517214389544	0.05884401186490572	0.056931812421258075
GOTERM_BP_FAT	GO:2000147~positive regulation of cell motility	29	3.994490358126722	0.0013943407492410728	A_23_P78802, A_23_P89431, A_23_P116557, A_24_P228717, A_23_P69329, A_24_P148717, A_24_P71244, A_23_P70095, A_23_P134419, A_24_P100761, A_23_P208870, A_23_P59637, A_32_P194115, A_24_P102821, A_23_P60387, A_23_P56529, A_23_P154507, A_23_P338479, A_24_P379165, A_24_P50801, A_23_P23438, A_24_P134195, A_23_P6818, A_23_P32064, A_24_P339944, A_24_P79054, A_23_P26847, A_23_P95165, A_23_P146922	618	409	16650	1.9102950601751845	0.9998619850530658	0.05884401186490572	0.056931812421258075
GOTERM_BP_FAT	GO:0003013~circulatory system process	34	4.683195592286501	0.0014021974016865091	A_24_P257336, A_23_P1505, A_24_P31275, A_23_P66180, A_32_P159612, A_23_P152218, A_24_P111054, A_24_P399630, A_23_P137157, A_23_P19673, A_23_P158596, A_23_P365767, A_23_P62752, A_23_P329261, A_23_P80008, A_23_P83328, A_23_P59637, A_24_P102821, A_23_P337642, A_23_P154507, A_23_P301942, A_32_P205110, A_24_P396375, A_24_P202319, A_23_P375372, A_23_P351, A_23_P164451, A_23_P168993, A_23_P139123, A_24_…	618	510	16650	1.796116504854369	0.9998687314746092	0.05884401186490572	0.056931812421258075
GOTERM_BP_FAT	GO:0008284~positive regulation of cell proliferation	50	6.887052341597796	0.001404127127702617	A_32_P148345, A_23_P78802, A_24_P365526, A_23_P116557, A_23_P50638, A_24_P89457, A_23_P69329, A_24_P355720, A_24_P385336, A_23_P134419, A_24_P102821, A_23_P338479, A_24_P32935, A_23_P84230, A_23_P142345, A_23_P41344, A_23_P139143, A_23_P203743, A_24_P339944, A_23_P26847, A_23_P126266, A_23_P123071, A_23_P1505, A_23_P134125, A_24_P68585, A_23_P79518, A_24_P343559, A_23_P89431, A_24_P228717, A_24_P…	618	849	16650	1.5866753576452022	0.9998703374365353	0.05884401186490572	0.056931812421258075
GOTERM_BP_FAT	GO:0030100~regulation of endocytosis	18	2.479338842975207	0.0014239693330882841	A_32_P148345, A_24_P408704, A_23_P201086, A_23_P79518, A_24_P365526, A_23_P207037, A_23_P89431, A_23_P55926, A_23_P142345, A_23_P160167, A_23_P97541, A_32_P162187, A_24_P386622, A_23_P107211, A_23_P320021, A_24_P79054, A_23_P122896, A_23_P146922	618	202	16650	2.4007497837162357	0.999885753136047	0.05928552059981941	0.05735897385505291
GOTERM_BP_FAT	GO:0043408~regulation of MAPK cascade	42	5.785123966942149	0.0014523784225969182	A_23_P103465, A_23_P123071, A_23_P78802, A_23_P134125, A_23_P159920, A_24_P68585, A_23_P79518, A_23_P37910, A_23_P207037, A_23_P89431, A_24_P343559, A_23_P116557, A_23_P362659, A_24_P355720, A_23_P162486, A_24_P148717, A_24_P386622, A_23_P389897, A_23_P70095, A_23_P128698, A_24_P265506, A_23_P38732, A_23_P34915, A_23_P154507, A_23_P53557, A_24_P270814, A_24_P309317, A_24_P366509, A_23_P201483, A_…	618	678	16650	1.66895781424521	0.9999046899706439	0.060075652934690714	0.058123429990031214
GOTERM_BP_FAT	GO:0023051~regulation of signaling	144	19.834710743801654	0.0014700687578367074	A_23_P141917, A_24_P31275, A_23_P78802, A_23_P329924, A_23_P38468, A_23_P56978, A_24_P394246, A_23_P116557, A_23_P55926, A_24_P270829, A_23_P50638, A_23_P208706, A_23_P130182, A_24_P355720, A_24_P326398, A_24_P386622, A_24_P109644, A_23_P348323, A_23_P26759, A_23_P35082, A_23_P134419, A_23_P407614, A_23_P201086, A_23_P38732, A_24_P41371, A_24_P270814, A_24_P398432, A_23_P33847, A_24_P309317, A_23…	618	3070	16650	1.2637171499952562	0.9999148612135277	0.06029550473109102	0.05833613746588916
GOTERM_BP_FAT	GO:0010557~positive regulation of macromolecule biosynthetic process	83	11.432506887052343	0.0014766246056593718	A_23_P171054, A_23_P78802, A_23_P159920, A_24_P357465, A_23_P55926, A_23_P152218, A_23_P206684, A_23_P421935, A_24_P141227, A_23_P73702, A_23_P106194, A_24_P7965, A_23_P130182, A_24_P355720, A_24_P386622, A_24_P167970, A_23_P347432, A_23_P365189, A_23_P35082, A_24_P100761, A_23_P134419, A_23_P208870, A_23_P157117, A_23_P89727, A_24_P102821, A_24_P87763, A_32_P205110, A_24_P379165, A_23_P201483, A…	618	1597	16650	1.4002285839346833	0.9999183484879847	0.06029550473109102	0.05833613746588916
GOTERM_BP_FAT	GO:1902680~positive regulation of RNA biosynthetic process	73	10.055096418732782	0.0015324441966496787	A_23_P171054, A_23_P78802, A_23_P159920, A_24_P357465, A_23_P55926, A_23_P152218, A_23_P206684, A_23_P421935, A_24_P141227, A_23_P73702, A_23_P106194, A_24_P7965, A_24_P355720, A_24_P386622, A_24_P167970, A_23_P347432, A_23_P365189, A_23_P35082, A_24_P100761, A_23_P134419, A_23_P157117, A_23_P89727, A_32_P205110, A_24_P379165, A_23_P143190, A_23_P109470, A_23_P142421, A_23_P109072, A_24_P342591, …	618	1369	16650	1.4366308055628443	0.9999428114463005	0.06147142138138844	0.05947384144010942
GOTERM_BP_FAT	GO:0048585~negative regulation of response to stimulus	73	10.055096418732782	0.0015324441966496787	A_32_P148345, A_23_P38468, A_24_P148094, A_23_P39237, A_23_P56978, A_23_P96827, A_23_P55926, A_23_P206960, A_23_P116557, A_24_P270829, A_23_P73702, A_23_P208706, A_24_P40626, A_24_P386622, A_23_P348323, A_23_P347432, A_23_P35082, A_23_P128698, A_23_P407614, A_23_P38732, A_24_P309317, A_23_P109470, A_24_P134195, A_23_P140760, A_23_P168993, A_23_P97541, A_24_P120115, A_24_P291588, A_24_P339944, A_2…	618	1369	16650	1.4366308055628443	0.9999428114463005	0.06147142138138844	0.05947384144010942
GOTERM_BP_FAT	GO:0022603~regulation of anatomical structure morphogenesis	59	8.1267217630854	0.001534372998373746	A_23_P427114, A_23_P78802, A_23_P57829, A_24_P365526, A_23_P50638, A_23_P73702, A_23_P69329, A_23_P208706, A_24_P326398, A_24_P385336, A_23_P347432, A_23_P430411, A_24_P363278, A_24_P270814, A_24_P398432, A_32_P205110, A_24_P379165, A_24_P366509, A_24_P134195, A_24_P120115, A_24_P291588, A_23_P121265, A_23_P104583, A_23_P160438, A_23_P26847, A_23_P213385, A_23_P95165, A_24_P390668, A_32_P98732, A…	618	1051	16650	1.5124292167422613	0.9999435108585971	0.06147142138138844	0.05947384144010942
GOTERM_BP_FAT	GO:0030198~extracellular matrix organization	25	3.443526170798898	0.0015769968449757018	A_23_P144071, A_24_P917886, A_32_P148345, A_23_P159227, A_23_P70719, A_24_P115971, A_23_P3368, A_24_P134266, A_23_P307310, A_23_P83328, A_23_P129665, A_23_P338372, A_23_P430411, A_23_P60387, A_23_P111995, A_23_P138835, A_23_P202156, A_32_P205110, A_23_P375372, A_23_P115011, A_24_P339944, A_24_P186943, A_24_P79054, A_23_P26847, A_23_P146922	618	334	16650	2.0165978722167317	0.9999569607934282	0.06198291874260912	0.059968717144536894
GOTERM_BP_FAT	GO:0006909~phagocytosis	22	3.0303030303030303	0.0015808940417850166	A_24_P235988, A_23_P422350, A_24_P408704, A_23_P430411, A_24_P76546, A_23_P210538, A_23_P79518, A_24_P365526, A_24_P270814, A_23_P207842, A_23_P37910, A_23_P207037, A_23_P89431, A_23_P142345, A_24_P227415, A_23_P20196, A_23_P97541, A_23_P96331, A_32_P162187, A_23_P320021, A_24_P79054, A_24_P943301, A_23_P146922	618	277	16650	2.1397777855665767	0.9999580177429515	0.06198291874260912	0.059968717144536894
GOTERM_BP_FAT	GO:0051090~regulation of sequence-specific DNA binding transcription factor activity	27	3.71900826446281	0.0015835516793497124	A_23_P425752, A_23_P1505, A_23_P78802, A_23_P159920, A_23_P79518, A_24_P365526, A_23_P37910, A_23_P116557, A_23_P206684, A_23_P170857, A_23_P106194, A_23_P362659, A_23_P19673, A_23_P376096, A_24_P386622, A_23_P407614, A_24_P209047, A_23_P430411, A_24_P265506, A_23_P202156, A_23_P166051, A_23_P140760, A_23_P330895, A_32_P66881, A_24_P120115, A_24_P79054, A_23_P146922	618	373	16650	1.950206928863323	0.9999587235921448	0.06198291874260912	0.059968717144536894
GOTERM_BP_FAT	GO:0045765~regulation of angiogenesis	19	2.6170798898071626	0.00159281620121578	A_23_P83328, A_23_P338372, A_23_P430411, A_24_P265506, A_23_P60387, A_23_P78802, A_23_P154507, A_23_P79518, A_32_P205110, A_23_P89431, A_24_P379165, A_24_P366509, A_23_P23438, A_23_P50638, A_23_P69329, A_23_P62752, A_24_P385336, A_23_P389897, A_24_P97342	618	222	16650	2.3058252427184462	0.9999610926873697	0.06198291874260912	0.059968717144536894
GOTERM_BP_FAT	GO:0009893~positive regulation of metabolic process	143	19.696969696969695	0.0016012816012212871	A_23_P364890, A_23_P171054, A_23_P78802, A_24_P357465, A_23_P56978, A_23_P116557, A_23_P55926, A_23_P421935, A_23_P106194, A_24_P7965, A_23_P208706, A_23_P209519, A_23_P130182, A_24_P355720, A_24_P386622, A_23_P118174, A_23_P365189, A_23_P35082, A_23_P134419, A_23_P53198, A_23_P430411, A_23_P38732, A_24_P270814, A_24_P87763, A_24_P398432, A_24_P309317, A_23_P201483, A_24_P396375, A_24_P366509, A_…	618	3052	16650	1.2623426942701905	0.9999631383630089	0.06198291874260912	0.059968717144536894
GOTERM_BP_FAT	GO:0051150~regulation of smooth muscle cell differentiation	6	0.8264462809917356	0.001626623873086293	A_23_P83328, A_23_P41344, A_24_P339944, A_24_P79054, A_23_P67151, A_24_P379165	618	24	16650	6.735436893203882	0.9999686416641363	0.06198291874260912	0.059968717144536894
GOTERM_BP_FAT	GO:1903508~positive regulation of nucleic acid-templated transcription	72	9.917355371900827	0.0016298175407524706	A_23_P171054, A_23_P78802, A_23_P159920, A_24_P357465, A_23_P55926, A_23_P152218, A_23_P206684, A_23_P421935, A_24_P141227, A_23_P73702, A_23_P106194, A_24_P7965, A_24_P355720, A_24_P386622, A_24_P167970, A_23_P347432, A_23_P365189, A_23_P35082, A_24_P100761, A_23_P134419, A_23_P157117, A_32_P205110, A_24_P379165, A_23_P143190, A_23_P109470, A_23_P142421, A_23_P109072, A_24_P342591, A_24_P291588,…	618	1349	16650	1.4379583582229196	0.9999692741817202	0.06198291874260912	0.059968717144536894
GOTERM_BP_FAT	GO:0045893~positive regulation of transcription, DNA-templated	72	9.917355371900827	0.0016298175407524706	A_23_P171054, A_23_P78802, A_23_P159920, A_24_P357465, A_23_P55926, A_23_P152218, A_23_P206684, A_23_P421935, A_24_P141227, A_23_P73702, A_23_P106194, A_24_P7965, A_24_P355720, A_24_P386622, A_24_P167970, A_23_P347432, A_23_P365189, A_23_P35082, A_24_P100761, A_23_P134419, A_23_P157117, A_32_P205110, A_24_P379165, A_23_P143190, A_23_P109470, A_23_P142421, A_23_P109072, A_24_P342591, A_24_P291588,…	618	1349	16650	1.4379583582229196	0.9999692741817202	0.06198291874260912	0.059968717144536894
GOTERM_BP_FAT	GO:0043062~extracellular structure organization	25	3.443526170798898	0.0016347143404644164	A_23_P144071, A_24_P917886, A_32_P148345, A_23_P159227, A_23_P70719, A_24_P115971, A_23_P3368, A_24_P134266, A_23_P307310, A_23_P83328, A_23_P129665, A_23_P338372, A_23_P430411, A_23_P60387, A_23_P111995, A_23_P138835, A_23_P202156, A_32_P205110, A_23_P375372, A_23_P115011, A_24_P339944, A_24_P186943, A_24_P79054, A_23_P26847, A_23_P146922	618	335	16650	2.010578177075786	0.9999702193255299	0.06198291874260912	0.059968717144536894
GOTERM_BP_FAT	GO:1903305~regulation of regulated secretory pathway	13	1.790633608815427	0.0016577581185354177	A_23_P134419, A_23_P76234, A_24_P102821, A_23_P152462, A_23_P60387, A_23_P201086, A_23_P55917, A_23_P14769, A_23_P33847, A_23_P207037, A_23_P116557, A_24_P228717, A_23_P203743	618	120	16650	2.9186893203883493	0.9999742913178554	0.06248472908325805	0.06045422061854307
GOTERM_BP_FAT	GO:0045087~innate immune response	49	6.749311294765841	0.001725298916425535	A_24_P235988, A_23_P141917, A_24_P287189, A_23_P159920, A_23_P56978, A_24_P365526, A_23_P96827, A_23_P55926, A_23_P206960, A_23_P116557, A_23_P9018, A_24_P277747, A_24_P71244, A_23_P407614, A_23_P430411, A_24_P102821, A_23_P152782, A_23_P69383, A_23_P87545, A_24_P366509, A_23_P201483, A_23_P253602, A_23_P41344, A_32_P9543, A_23_P97541, A_23_P425752, A_23_P134125, A_23_P159227, A_23_P164141, A_24_…	618	836	16650	1.5791215682631115	0.9999832923801953	0.06453560837746773	0.06243845438466776
GOTERM_BP_FAT	GO:0051049~regulation of transport	91	12.534435261707987	0.0017421733903906214	A_32_P148345, A_24_P31275, A_23_P66180, A_23_P329924, A_24_P148094, A_23_P302568, A_23_P87279, A_24_P365526, A_23_P55926, A_23_P116557, A_23_P206684, A_23_P385835, A_24_P89457, A_23_P208706, A_23_P160167, A_23_P19673, A_32_P112910, A_24_P386622, A_23_P24774, A_23_P80008, A_24_P100761, A_23_P134419, A_23_P208870, A_23_P407614, A_23_P103371, A_24_P102821, A_23_P152462, A_23_P21086, A_23_P201086, A_…	618	1796	16650	1.3650885462840834	0.9999849979357504	0.06453560837746773	0.06243845438466776
GOTERM_BP_FAT	GO:0071345~cellular response to cytokine stimulus	43	5.922865013774105	0.0017425627379787205	A_23_P141917, A_23_P134125, A_23_P39237, A_23_P159920, A_23_P164141, A_23_P79518, A_24_P365526, A_23_P17706, A_23_P37910, A_23_P89431, A_23_P55926, A_23_P116557, A_24_P270829, A_23_P170857, A_23_P69329, A_23_P362659, A_23_P162486, A_24_P148717, A_24_P385336, A_24_P40626, A_24_P116805, A_23_P100795, A_23_P389897, A_23_P70095, A_23_P407614, A_24_P209047, A_24_P102821, A_23_P152782, A_23_P87545, A_2…	618	706	16650	1.6409279683159606	0.9999850351617113	0.06453560837746773	0.06243845438466776
GOTERM_BP_FAT	GO:0030308~negative regulation of cell growth	16	2.203856749311295	0.0017701190344704505	A_23_P374844, A_23_P34597, A_23_P89727, A_24_P206776, A_23_P159227, A_23_P23438, A_24_P89457, A_23_P69329, A_23_P209519, A_23_P62752, A_23_P6818, A_23_P82929, A_24_P79054, A_23_P34093, A_23_P95165, A_23_P35082	618	171	16650	2.5208652699710443	0.9999874482400937	0.06510147607811659	0.06298593360587638
GOTERM_BP_FAT	GO:0043542~endothelial cell migration	15	2.066115702479339	0.0017782820781149587	A_24_P100761, A_23_P338372, A_23_P430411, A_23_P60387, A_23_P78802, A_23_P56529, A_23_P111995, A_23_P154507, A_24_P50801, A_24_P355944, A_24_P355720, A_23_P82929, A_24_P339944, A_23_P104583, A_24_P79054	618	154	16650	2.624196192157357	0.9999880853363692	0.06510147607811659	0.06298593360587638
GOTERM_BP_FAT	GO:0022008~neurogenesis	76	10.46831955922865	0.0018005197353619235	A_23_P211079, A_23_P427114, A_23_P83351, A_23_P57829, A_23_P56978, A_23_P70719, A_24_P141227, A_23_P73702, A_23_P208706, A_23_P19673, A_24_P385336, A_23_P400515, A_24_P167970, A_24_P62659, A_24_P97197, A_24_P160466, A_23_P347432, A_23_P308021, A_23_P98282, A_23_P208870, A_23_P422350, A_24_P341187, A_24_P577694, A_23_P152462, A_23_P201086, A_23_P38732, A_24_P87763, A_23_P84230, A_23_P72989, A_24_P…	618	1447	16650	1.4150468662985354	0.9999896616314848	0.06528615225945235	0.0631646085361075
GOTERM_BP_FAT	GO:0009994~oocyte differentiation	8	1.1019283746556474	0.001821947802885781	A_23_P134419, A_23_P361381, A_23_P142421, A_23_P41344, A_23_P49865, A_23_P50232, A_32_P536872, A_23_P301942	618	48	16650	4.490291262135923	0.9999909829466016	0.06528615225945235	0.0631646085361075
GOTERM_BP_FAT	GO:0005996~monosaccharide metabolic process	20	2.7548209366391188	0.0018232270882295295	A_23_P53198, A_23_P208870, A_24_P102895, A_23_P211227, A_23_P217208, A_23_P1505, A_23_P250380, A_23_P34915, A_23_P2645, A_23_P170534, A_24_P362904, A_23_P383986, A_23_P138881, A_23_P55174, A_24_P243749, A_23_P126623, A_23_P34093, A_23_P35082, A_23_P107963, A_23_P213584	618	243	16650	2.217427783770826	0.9999910562614924	0.06528615225945235	0.0631646085361075
GOTERM_BP_FAT	GO:0031328~positive regulation of cellular biosynthetic process	88	12.121212121212121	0.001825133268750116	A_23_P171054, A_23_P78802, A_23_P159920, A_24_P357465, A_23_P55926, A_23_P152218, A_23_P206684, A_23_P421935, A_24_P141227, A_23_P73702, A_23_P106194, A_24_P7965, A_23_P130182, A_24_P355720, A_24_P91094, A_24_P386622, A_24_P167970, A_23_P347432, A_23_P365189, A_23_P35082, A_23_P53198, A_24_P100761, A_23_P134419, A_23_P208870, A_23_P157117, A_23_P89727, A_23_P430411, A_24_P102821, A_24_P577694, A_…	618	1729	16650	1.3712398995996338	0.9999911643990819	0.06528615225945235	0.0631646085361075
GOTERM_BP_FAT	GO:0033993~response to lipid	50	6.887052341597796	0.0018345716255010942	A_23_P171054, A_23_P39237, A_23_P56978, A_24_P365526, A_23_P55926, A_23_P116557, A_23_P73702, A_24_P89457, A_23_P106194, A_24_P7965, A_23_P24774, A_23_P53198, A_24_P102821, A_24_P577694, A_24_P87763, A_23_P53557, A_23_P201483, A_23_P149613, A_23_P161004, A_23_P121265, A_23_P141459, A_23_P160438, A_24_P243749, A_23_P26847, A_23_P79518, A_23_P37910, A_23_P89431, A_23_P397391, A_23_P395172, A_23_P36…	618	860	16650	1.5663806728381124	0.9999916808792522	0.06528615225945235	0.0631646085361075
GOTERM_BP_FAT	GO:0032675~regulation of interleukin-6 production	12	1.6528925619834711	0.0018983935449754321	A_23_P170857, A_23_P41344, A_23_P376096, A_23_P362659, A_32_P66881, A_24_P102821, A_24_P386622, A_23_P56604, A_23_P79518, A_23_P116557, A_23_P201483, A_23_P146922	618	106	16650	3.050009159186664	0.9999944641190498	0.06718203823051945	0.0649988856537977
GOTERM_BP_FAT	GO:0070838~divalent metal ion transport	29	3.994490358126722	0.0019595815776300997	A_23_P27571, A_23_P66180, A_23_P302568, A_23_P87279, A_23_P89431, A_24_P399630, A_23_P93973, A_23_P208706, A_23_P162486, A_24_P148717, A_23_P365767, A_23_P416395, A_23_P329261, A_23_P70571, A_23_P34093, A_23_P134419, A_23_P337642, A_23_P154801, A_24_P202319, A_23_P68423, A_24_P329353, A_23_P75811, A_24_P71373, A_24_P339944, A_24_P79054, A_23_P347541, A_23_P128855, A_23_P122896, A_23_P146922	618	418	16650	1.8691643052910298	0.9999962538462949	0.06896427983151235	0.0667232113974271
GOTERM_BP_FAT	GO:0051272~positive regulation of cellular component movement	29	3.994490358126722	0.0020563853585761926	A_23_P78802, A_23_P89431, A_23_P116557, A_24_P228717, A_23_P69329, A_24_P148717, A_24_P71244, A_23_P70095, A_23_P134419, A_24_P100761, A_23_P208870, A_23_P59637, A_32_P194115, A_24_P102821, A_23_P60387, A_23_P56529, A_23_P154507, A_23_P338479, A_24_P379165, A_24_P50801, A_23_P23438, A_24_P134195, A_23_P6818, A_23_P32064, A_24_P339944, A_24_P79054, A_23_P26847, A_23_P95165, A_23_P146922	618	420	16650	1.860263522884882	0.9999979805022225	0.07197348755016673	0.06963463167530261
GOTERM_BP_FAT	GO:0018105~peptidyl-serine phosphorylation	20	2.7548209366391188	0.0020973143922454474	A_23_P128698, A_23_P208870, A_23_P101480, A_23_P50232, A_23_P78802, A_23_P37910, A_23_P426196, A_24_P343559, A_24_P399630, A_23_P201483, A_23_P208706, A_23_P130182, A_23_P19673, A_23_P118174, A_23_P40952, A_24_P386622, A_24_P339944, A_23_P90172, A_24_P79054, A_23_P146922	618	246	16650	2.190385981529718	0.9999984448246383	0.07287437915997548	0.07050624784347392
GOTERM_BP_FAT	GO:0001775~cell activation	52	7.162534435261708	0.00210509192592696	A_24_P235988, A_24_P196851, A_24_P314451, A_24_P287189, A_23_P116557, A_24_P270829, A_24_P89457, A_23_P208706, A_24_P386622, A_24_P71244, A_23_P134419, A_23_P50241, A_23_P430411, A_24_P102821, A_23_P338479, A_23_P53557, A_24_P366509, A_23_P140760, A_23_P253602, A_23_P109034, A_23_P203743, A_23_P96331, A_24_P339944, A_23_P126266, A_23_P79518, A_23_P17706, A_23_P37910, A_23_P207037, A_23_P89431, A_…	618	910	16650	1.5395284327323162	0.999998520149449	0.07287437915997548	0.07050624784347392
GOTERM_BP_FAT	GO:0072511~divalent inorganic cation transport	29	3.994490358126722	0.002126530149033261	A_23_P27571, A_23_P66180, A_23_P302568, A_23_P87279, A_23_P89431, A_24_P399630, A_23_P93973, A_23_P208706, A_23_P162486, A_24_P148717, A_23_P365767, A_23_P416395, A_23_P329261, A_23_P70571, A_23_P34093, A_23_P134419, A_23_P337642, A_23_P154801, A_24_P202319, A_23_P68423, A_24_P329353, A_23_P75811, A_24_P71373, A_24_P339944, A_24_P79054, A_23_P347541, A_23_P128855, A_23_P122896, A_23_P146922	618	421	16650	1.8558448446832552	0.9999987094221401	0.07287437915997548	0.07050624784347392
GOTERM_BP_FAT	GO:0009891~positive regulation of biosynthetic process	89	12.258953168044078	0.002127886110479661	A_23_P171054, A_23_P78802, A_23_P159920, A_24_P357465, A_23_P55926, A_23_P152218, A_23_P206684, A_23_P421935, A_24_P141227, A_23_P73702, A_23_P106194, A_24_P7965, A_23_P130182, A_24_P355720, A_24_P91094, A_24_P386622, A_24_P167970, A_23_P347432, A_23_P365189, A_23_P35082, A_23_P53198, A_24_P100761, A_23_P134419, A_23_P208870, A_23_P157117, A_23_P89727, A_23_P430411, A_24_P102821, A_24_P577694, A_…	618	1760	16650	1.3623951897616948	0.9999987205450279	0.07287437915997548	0.07050624784347392
GOTERM_BP_FAT	GO:0050878~regulation of body fluid levels	33	4.545454545454546	0.002145958900464439	A_32_P148345, A_24_P196851, A_24_P314451, A_23_P37910, A_32_P159612, A_23_P55926, A_24_P399630, A_24_P270829, A_23_P93973, A_24_P228717, A_23_P162486, A_23_P62752, A_24_P327181, A_24_P386622, A_23_P366812, A_24_P185029, A_23_P259863, A_24_P577694, A_23_P16469, A_23_P125082, A_23_P39602, A_24_P366509, A_23_P375372, A_23_P70445, A_23_P142345, A_23_P111395, A_32_P66881, A_23_P139123, A_23_P96331, A_…	618	503	16650	1.7675500395684145	0.9999988599592872	0.0731003112083341	0.07072483798696438
GOTERM_BP_FAT	GO:0042692~muscle cell differentiation	26	3.581267217630854	0.0021886507294951165	A_23_P123071, A_23_P134125, A_23_P67151, A_24_P355944, A_24_P297537, A_23_P138881, A_23_P300484, A_23_P82929, A_23_P34093, A_32_P83845, A_23_P83328, A_23_P89727, A_23_P60387, A_23_P38732, A_23_P207842, A_24_P379165, A_23_P41344, A_23_P164451, A_24_P120115, A_24_P71373, A_24_P339944, A_23_P160438, A_23_P348138, A_24_P79054, A_23_P26847, A_24_P942630	618	362	16650	1.9350426433513919	0.9999991319219493	0.07415800610044623	0.07174816194616172
GOTERM_BP_FAT	GO:1903555~regulation of tumor necrosis factor superfamily cytokine production	12	1.6528925619834711	0.0022048443519996344	A_23_P376704, A_23_P376096, A_23_P362659, A_32_P66881, A_24_P102821, A_23_P39237, A_23_P338479, A_23_P207842, A_23_P89431, A_23_P116557, A_23_P201483, A_23_P146922	618	108	16650	2.9935275080906147	0.9999992171812759	0.07431142075258027	0.07189659122419971
GOTERM_BP_FAT	GO:0006811~ion transport	76	10.46831955922865	0.002222915822609875	A_23_P27571, A_24_P257971, A_24_P31275, A_23_P66180, A_23_P302568, A_23_P87279, A_23_P206960, A_23_P206684, A_23_P500886, A_24_P145629, A_23_P331895, A_23_P100539, A_23_P208706, A_23_P19673, A_23_P24774, A_32_P141238, A_23_P78750, A_23_P134419, A_23_P208870, A_23_P420692, A_24_P102821, A_24_P212234, A_23_P201086, A_23_P69020, A_23_P154801, A_23_P379630, A_24_P202319, A_23_P111395, A_24_P329353, A…	618	1458	16650	1.404370929721523	0.9999993024805003	0.07452617784223634	0.07210436955128768
GOTERM_BP_FAT	GO:0044057~regulation of system process	33	4.545454545454546	0.002247040293952718	A_24_P257336, A_24_P31275, A_23_P66180, A_23_P329924, A_23_P79518, A_32_P159612, A_23_P55926, A_24_P399630, A_24_P308029, A_23_P19673, A_23_P138881, A_23_P365767, A_23_P62752, A_24_P327181, A_23_P82929, A_23_P329261, A_23_P80008, A_23_P34093, A_23_P59637, A_23_P374844, A_23_P89727, A_24_P102821, A_23_P337642, A_23_P301942, A_24_P396375, A_24_P202319, A_23_P375372, A_23_P164451, A_24_P71373, A_24_…	618	504	16650	1.7640429958391122	0.9999994020462782	0.07494055849465349	0.07250528445879896
GOTERM_BP_FAT	GO:0002064~epithelial cell development	18	2.479338842975207	0.0022683252985730407	A_23_P83328, A_24_P34611, A_23_P422350, A_24_P265506, A_23_P60387, A_24_P201153, A_23_P79518, A_23_P207842, A_23_P201596, A_23_P152218, A_24_P134195, A_24_P89457, A_23_P115011, A_23_P362659, A_23_P304237, A_24_P339944, A_23_P26847, A_23_P213385	618	211	16650	2.298348134173837	0.9999994780242758	0.07525641745786599	0.07281087924534194
GOTERM_BP_FAT	GO:0006357~regulation of transcription from RNA polymerase II promoter	92	12.672176308539946	0.0022962614301939663	A_23_P211079, A_24_P102895, A_23_P171054, A_23_P78802, A_23_P39237, A_23_P159920, A_23_P4679, A_23_P138105, A_23_P55926, A_23_P152218, A_23_P206684, A_23_P251259, A_24_P141227, A_23_P73702, A_23_P106194, A_24_P7965, A_23_P130182, A_24_P65722, A_24_P355720, A_24_P326398, A_24_P40626, A_24_P386622, A_23_P118174, A_24_P167970, A_24_P97197, A_23_P348323, A_23_P365189, A_23_P35082, A_24_P100761, A_23_…	618	1835	16650	1.3507579164572365	0.9999995632937149	0.07578852492401847	0.0733256953071783
GOTERM_BP_FAT	GO:1901652~response to peptide	30	4.132231404958678	0.0023420480307527053	A_23_P364890, A_24_P102895, A_23_P123071, A_23_P1505, A_24_P148094, A_24_P68585, A_23_P79518, A_23_P37910, A_23_P89431, A_24_P399630, A_24_P134266, A_23_P158596, A_23_P24774, A_23_P416395, A_24_P116805, A_23_P100795, A_23_P389897, A_23_P35082, A_23_P208870, A_23_P374844, A_24_P577694, A_23_P60387, A_23_P82296, A_24_P379165, A_23_P41344, A_24_P71373, A_23_P141459, A_24_P243749, A_24_P79054, A_23_P…	618	444	16650	1.820388349514563	0.9999996739918997	0.07690126781389038	0.07440227842025218
GOTERM_BP_FAT	GO:0006887~exocytosis	28	3.8567493112947657	0.002370711319782508	A_24_P196851, A_24_P314451, A_24_P365526, A_23_P207037, A_23_P116557, A_24_P228717, A_24_P148717, A_24_P71244, A_23_P134419, A_23_P76234, A_24_P102821, A_23_P152462, A_23_P60387, A_23_P21086, A_23_P201086, A_23_P9565, A_23_P55917, A_23_P14769, A_23_P33847, A_24_P309317, A_23_P375372, A_23_P139143, A_23_P109034, A_23_P203743, A_23_P139123, A_24_P339944, A_24_P79054, A_23_P146922	618	404	16650	1.8672498317792945	0.99999972851529	0.07744323644622858	0.07492663519907486
GOTERM_BP_FAT	GO:0030595~leukocyte chemotaxis	17	2.3415977961432506	0.002384549315466779	A_24_P215804, A_23_P430411, A_23_P79518, A_24_P32935, A_23_P17706, A_23_P502336, A_23_P89431, A_23_P116557, A_24_P228717, A_23_P397391, A_23_P67932, A_24_P148717, A_24_P71244, A_23_P82929, A_24_P339944, A_23_P70095, A_23_P146922	618	194	16650	2.360874787308578	0.9999997514739408	0.07749785275267032	0.07497947668990694
GOTERM_BP_FAT	GO:0051248~negative regulation of protein metabolic process	58	7.988980716253444	0.0024226943694752156	A_23_P144071, A_32_P148345, A_32_P51787, A_23_P39237, A_23_P56978, A_23_P55926, A_24_P270829, A_24_P89457, A_23_P208706, A_23_P209519, A_24_P326398, A_24_P386622, A_23_P426989, A_23_P118174, A_24_P97197, A_23_P347432, A_23_P35082, A_23_P128698, A_23_P407614, A_23_P103371, A_23_P202053, A_24_P134195, A_24_P381604, A_23_P49546, A_23_P97541, A_23_P62901, A_24_P25530, A_23_P1505, A_23_P113789, A_23_P…	618	1049	16650	1.4896295130822697	0.999999805199051	0.07816835515212946	0.07562819039286874
GOTERM_BP_FAT	GO:0007423~sensory organ development	33	4.545454545454546	0.0024399986633394915	A_23_P1505, A_23_P98070, A_23_P83351, A_23_P403284, A_23_P37910, A_24_P343559, A_23_P208706, A_24_P326398, A_24_P99216, A_24_P385336, A_23_P366812, A_24_P116805, A_23_P100795, A_23_P347432, A_23_P308021, A_23_P78750, A_23_P128698, A_24_P34611, A_23_P422350, A_23_P338372, A_24_P206776, A_24_P202497, A_23_P60387, A_23_P207842, A_32_P205110, A_23_P165380, A_24_P396375, A_23_P201483, A_23_P109034, A_…	618	507	16650	1.7536048716033779	0.9999998255773713	0.07816835515212946	0.07562819039286874
GOTERM_BP_FAT	GO:0051256~mitotic spindle midzone assembly	4	0.5509641873278237	0.0024664900853008484	A_23_P130182, A_23_P148475, A_23_P50232, A_23_P65041	618	8	16650	13.470873786407768	0.9999998527228932	0.07816835515212946	0.07562819039286874
GOTERM_BP_FAT	GO:0032667~regulation of interleukin-23 production	4	0.5509641873278237	0.0024664900853008484	A_23_P362659, A_32_P66881, A_23_P17706, A_24_P79054	618	8	16650	13.470873786407768	0.9999998527228932	0.07816835515212946	0.07562819039286874
GOTERM_BP_FAT	GO:0019318~hexose metabolic process	19	2.6170798898071626	0.002466536795224179	A_23_P53198, A_23_P208870, A_24_P102895, A_23_P211227, A_23_P217208, A_23_P1505, A_23_P250380, A_23_P34915, A_23_P2645, A_23_P170534, A_24_P362904, A_23_P383986, A_23_P138881, A_23_P55174, A_24_P243749, A_23_P34093, A_23_P35082, A_23_P107963, A_23_P213584	618	231	16650	2.215987895599546	0.9999998527668161	0.07816835515212946	0.07562819039286874
GOTERM_BP_FAT	GO:0043270~positive regulation of ion transport	18	2.479338842975207	0.0025041438083694247	A_23_P134419, A_23_P374844, A_24_P102821, A_24_P31275, A_23_P201086, A_23_P79518, A_23_P89431, A_23_P68423, A_23_P208706, A_23_P19673, A_24_P148717, A_23_P365767, A_24_P327181, A_23_P24774, A_24_P71373, A_24_P339944, A_23_P329261, A_23_P34093	618	213	16650	2.276767400519623	0.9999998842000565	0.07896730722432295	0.07640117965832062
GOTERM_BP_FAT	GO:1903532~positive regulation of secretion by cell	24	3.3057851239669422	0.0025674215702438732	A_23_P134419, A_23_P407614, A_24_P209047, A_23_P374844, A_24_P102821, A_23_P152462, A_23_P201086, A_23_P329924, A_23_P79518, A_23_P338479, A_23_P17706, A_23_P55926, A_23_P116557, A_23_P385835, A_23_P170857, A_23_P375372, A_23_P397391, A_23_P109034, A_23_P203743, A_24_P256380, A_24_P386622, A_23_P141459, A_24_P79054, A_23_P122896	618	327	16650	1.9773759686470114	0.9999999226948935	0.08056391823868705	0.07794590708085217
GOTERM_BP_FAT	GO:0007010~cytoskeleton organization	62	8.539944903581267	0.002589647673464644	A_24_P196851, A_24_P76546, A_23_P50232, A_23_P148475, A_32_P51787, A_24_P365526, A_23_P130182, A_24_P386622, A_23_P118174, A_23_P254888, A_23_P347432, A_23_P128698, A_24_P100761, A_23_P98282, A_23_P12405, A_23_P201086, A_23_P113656, A_24_P270814, A_23_P343826, A_24_P398432, A_23_P139547, A_23_P426196, A_23_P143190, A_23_P351, A_24_P134195, A_23_P109034, A_23_P96331, A_24_P120115, A_23_P121265, A_…	618	1144	16650	1.4601296761490936	0.9999999329248439	0.08086301803906756	0.07823528731158137
GOTERM_BP_FAT	GO:0009725~response to hormone	49	6.749311294765841	0.002691913924197175	A_23_P364890, A_24_P102895, A_32_P148345, A_24_P148094, A_23_P39237, A_23_P55926, A_23_P73702, A_24_P89457, A_23_P106194, A_24_P7965, A_23_P158596, A_23_P24774, A_23_P35082, A_23_P208870, A_24_P102821, A_24_P577694, A_23_P82296, A_24_P379165, A_23_P41344, A_23_P161004, A_23_P141459, A_24_P243749, A_23_P62901, A_23_P123071, A_23_P1505, A_24_P68585, A_23_P79518, A_23_P37910, A_24_P399630, A_23_P894…	618	854	16650	1.5458379754894158	0.9999999650942054	0.08364630096163905	0.08092812446257167
GOTERM_BP_FAT	GO:0071706~tumor necrosis factor superfamily cytokine production	12	1.6528925619834711	0.0027386525220190697	A_23_P376704, A_23_P376096, A_23_P362659, A_32_P66881, A_24_P102821, A_23_P39237, A_23_P338479, A_23_P207842, A_23_P89431, A_23_P116557, A_23_P201483, A_23_P146922	618	111	16650	2.9126213592233006	0.9999999741032527	0.08468551730709453	0.08193357035535692
GOTERM_BP_FAT	GO:0007507~heart development	33	4.545454545454546	0.0027569430371037957	A_23_P28466, A_23_P159227, A_24_P68585, A_23_P407142, A_23_P37910, A_24_P355944, A_23_P307310, A_23_P73702, A_23_P92349, A_23_P300484, A_23_P80008, A_23_P347432, A_23_P34093, A_32_P83845, A_23_P83328, A_23_P89727, A_23_P60387, A_23_P207842, A_23_P6398, A_32_P205110, A_24_P396375, A_24_P50801, A_23_P109072, A_23_P164451, A_23_P40952, A_24_P291588, A_24_P71373, A_23_P367899, A_24_P339944, A_24_P790…	618	511	16650	1.7398780232933708	0.9999999769587574	0.08483926157657574	0.08208231853947194
GOTERM_BP_FAT	GO:0060561~apoptotic process involved in morphogenesis	6	0.8264462809917356	0.002819012544173957	A_24_P206776, A_23_P208706, A_24_P355720, A_23_P60387, A_23_P1505, A_32_P205110	618	27	16650	5.9870550161812295	0.9999999845006575	0.086026411850177	0.08323089108832665
GOTERM_BP_FAT	GO:0060341~regulation of cellular localization	48	6.6115702479338845	0.0028225306242836722	A_23_P1505, A_23_P38468, A_24_P148094, A_23_P39237, A_24_P357465, A_23_P79518, A_23_P37910, A_23_P207037, A_23_P89431, A_23_P116557, A_24_P399630, A_23_P385835, A_24_P228717, A_23_P22499, A_24_P89457, A_23_P208706, A_23_P162486, A_32_P112910, A_24_P386622, A_23_P118174, A_23_P82929, A_23_P80008, A_23_P389897, A_23_P96285, A_23_P347432, A_23_P35082, A_24_P100761, A_23_P208870, A_24_P206776, A_23_P…	618	834	16650	1.5506041768526924	0.9999999848450981	0.086026411850177	0.08323089108832665
GOTERM_BP_FAT	GO:0048592~eye morphogenesis	14	1.9283746556473829	0.0028866284139060106	A_24_P34611, A_23_P422350, A_23_P1505, A_23_P98070, A_24_P343559, A_23_P208706, A_23_P164451, A_24_P326398, A_24_P385336, A_23_P366812, A_24_P116805, A_23_P100795, A_23_P320021, A_23_P26847, A_23_P308021	618	145	16650	2.601272179444259	0.9999999899371317	0.08746574835380162	0.08462345480447087
GOTERM_BP_FAT	GO:0009887~organ morphogenesis	55	7.575757575757576	0.0029231581978429273	A_23_P371824, A_23_P152218, A_23_P73702, A_23_P69329, A_23_P208706, A_23_P92349, A_24_P355720, A_24_P326398, A_24_P385336, A_23_P80008, A_23_P348323, A_23_P347432, A_23_P308021, A_23_P128698, A_23_P422350, A_23_P38732, A_23_P301942, A_32_P205110, A_23_P41344, A_24_P291588, A_23_P161004, A_24_P186943, A_23_P26847, A_23_P213385, A_23_P126266, A_23_P98070, A_23_P1505, A_23_P403284, A_23_P159227, A_2…	618	992	16650	1.493746085186345	0.9999999920316328	0.08746574835380162	0.08462345480447087
GOTERM_BP_FAT	GO:0050778~positive regulation of immune response	41	5.647382920110193	0.0029318760499541224	A_23_P126266, A_24_P235988, A_24_P76546, A_23_P78802, A_24_P85775, A_23_P142096, A_23_P159920, A_23_P164141, A_23_P79518, A_24_P365526, A_23_P37910, A_23_P207037, A_23_P206960, A_23_P116557, A_24_P399630, A_23_P397391, A_24_P277747, A_23_P208706, A_23_P362659, A_23_P162486, A_23_P20196, A_23_P376096, A_24_P71244, A_23_P70095, A_23_P134419, A_23_P430411, A_24_P102821, A_23_P210538, A_23_P207842, A…	618	684	16650	1.6149293135752003	0.9999999924633044	0.08746574835380162	0.08462345480447087
GOTERM_BP_FAT	GO:0006024~glycosaminoglycan biosynthetic process	12	1.6528925619834711	0.002938121246689398	A_23_P307310, A_23_P383986, A_23_P80473, A_24_P181055, A_23_P69329, A_23_P109034, A_23_P397055, A_23_P79518, A_24_P339944, A_23_P43273, A_24_P79054, A_24_P210637	618	112	16650	2.8866158113730926	0.9999999927580911	0.08746574835380162	0.08462345480447087
GOTERM_BP_FAT	GO:0032755~positive regulation of interleukin-6 production	9	1.2396694214876034	0.0029384097563129588	A_23_P170857, A_23_P41344, A_23_P376096, A_23_P362659, A_32_P66881, A_24_P102821, A_23_P56604, A_23_P79518, A_23_P116557	618	66	16650	3.6738746690203	0.9999999927714273	0.08746574835380162	0.08462345480447087
GOTERM_BP_FAT	GO:0031399~regulation of protein modification process	84	11.570247933884298	0.0030493845969806125	A_23_P364890, A_32_P148345, A_23_P78802, A_24_P287189, A_23_P159920, A_23_P56978, A_23_P71649, A_23_P116557, A_24_P270829, A_24_P89457, A_23_P208706, A_23_P209519, A_24_P355720, A_24_P128683, A_24_P386622, A_23_P426989, A_23_P118174, A_24_P97197, A_23_P347432, A_23_P35082, A_23_P128698, A_23_P134419, A_23_P208870, A_23_P407614, A_23_P430411, A_24_P577694, A_24_P49533, A_23_P38732, A_23_P53557, A_…	618	1664	16650	1.3600401418969381	0.9999999964426741	0.09034688317565814	0.08741096405205356
GOTERM_BP_FAT	GO:1902531~regulation of intracellular signal transduction	86	11.84573002754821	0.003102078116516227	A_23_P424561, A_23_P78802, A_24_P148094, A_23_P159920, A_23_P56978, A_24_P394246, A_23_P206960, A_23_P116557, A_24_P270829, A_23_P208706, A_23_P130182, A_24_P355720, A_24_P385336, A_24_P386622, A_24_P71244, A_23_P26759, A_23_P35082, A_23_P128698, A_23_P134419, A_23_P38732, A_24_P41371, A_23_P53557, A_24_P270814, A_24_P398432, A_24_P309317, A_23_P166051, A_24_P366509, A_23_P201483, A_24_P134195, A…	618	1714	16650	1.351802970397979	0.9999999974596145	0.0914825814917054	0.08850975663004403
GOTERM_BP_FAT	GO:0006023~aminoglycan biosynthetic process	12	1.6528925619834711	0.003149120040260377	A_23_P307310, A_23_P383986, A_23_P80473, A_24_P181055, A_23_P69329, A_23_P109034, A_23_P397055, A_23_P79518, A_24_P339944, A_23_P43273, A_24_P79054, A_24_P210637	618	113	16650	2.861070538706074	0.9999999981191586	0.09244191085925624	0.08943791155817836
GOTERM_BP_FAT	GO:0010628~positive regulation of gene expression	85	11.707988980716253	0.003238689018671448	A_23_P171054, A_23_P83351, A_23_P78802, A_23_P159920, A_24_P357465, A_23_P71649, A_23_P55926, A_23_P152218, A_23_P116557, A_23_P206684, A_23_P421935, A_24_P141227, A_23_P73702, A_23_P106194, A_24_P7965, A_24_P355720, A_24_P386622, A_24_P71244, A_23_P80008, A_24_P167970, A_23_P347432, A_23_P365189, A_23_P35082, A_23_P128698, A_24_P100761, A_23_P134419, A_23_P157117, A_23_P89727, A_24_P102821, A_24…	618	1692	16650	1.3534565861047994	0.9999999989388676	0.09463508738044553	0.09155981844987218
GOTERM_BP_FAT	GO:0008283~cell proliferation	92	12.672176308539946	0.003349301296228834	A_32_P148345, A_23_P78802, A_23_P38468, A_23_P39237, A_24_P365526, A_23_P116557, A_23_P50638, A_24_P89457, A_23_P69329, A_23_P208706, A_23_P92349, A_23_P209519, A_23_P160167, A_23_P130182, A_24_P355720, A_24_P385336, A_23_P118174, A_23_P128698, A_23_P134419, A_24_P102821, A_23_P126593, A_23_P111995, A_23_P38732, A_23_P301942, A_24_P87763, A_23_P338479, A_24_P32935, A_32_P205110, A_23_P84230, A_24…	618	1861	16650	1.3318865001069473	0.9999999994766957	0.09742031624190717	0.09425453830437582
GOTERM_BP_FAT	GO:0051047~positive regulation of secretion	25	3.443526170798898	0.0034850421340081005	A_23_P329924, A_23_P79518, A_23_P17706, A_23_P55926, A_23_P116557, A_23_P385835, A_23_P170857, A_23_P397391, A_23_P62752, A_24_P386622, A_24_P256380, A_23_P134419, A_23_P407614, A_24_P209047, A_23_P374844, A_24_P102821, A_23_P152462, A_23_P201086, A_23_P338479, A_23_P375372, A_23_P109034, A_23_P203743, A_23_P141459, A_24_P79054, A_23_P122896	618	355	16650	1.8973061670996854	0.9999999997802416	0.10090781088014363	0.09762870305405419
GOTERM_BP_FAT	GO:0055082~cellular chemical homeostasis	42	5.785123966942149	0.0035189718063704254	A_23_P27571, A_24_P102895, A_23_P148410, A_24_P31275, A_23_P142096, A_23_P89431, A_24_P399630, A_23_P385835, A_23_P93973, A_23_P101829, A_23_P208706, A_23_P162486, A_23_P19673, A_24_P148717, A_24_P386622, A_23_P366812, A_23_P348264, A_23_P416395, A_23_P329261, A_23_P70571, A_23_P35082, A_23_P363365, A_23_P78750, A_23_P53198, A_23_P316960, A_23_P4808, A_23_P337642, A_23_P201086, A_24_P202319, A_23…	618	713	16650	1.587031413826441	0.9999999998230906	0.10142918736008873	0.0981331368446196
GOTERM_BP_FAT	GO:0005975~carbohydrate metabolic process	45	6.198347107438017	0.0035378757753606084	A_24_P102895, A_24_P917886, A_32_P144342, A_23_P60599, A_23_P1505, A_23_P250380, A_23_P79217, A_23_P427114, A_24_P111054, A_23_P69329, A_32_P154021, A_23_P138881, A_23_P252462, A_24_P116805, A_23_P100795, A_23_P55174, A_23_P35082, A_23_P107963, A_23_P126623, A_23_P34093, A_23_P53198, A_23_P65918, A_23_P208870, A_23_P80473, A_23_P211227, A_24_P102821, A_23_P217208, A_23_P66050, A_23_P34915, A_23_P…	618	778	16650	1.558327301769536	0.999999999843228	0.10151472382453637	0.09821589370967311
GOTERM_BP_FAT	GO:0051781~positive regulation of cell division	10	1.3774104683195594	0.0035566307891855696	A_23_P41344, A_23_P130182, A_24_P355720, A_23_P50232, A_23_P154507, A_23_P79518, A_24_P339944, A_24_P79054, A_23_P65041, A_23_P363365	618	83	16650	3.245993683471751	0.999999999860941	0.10159523823817075	0.098293791720855
GOTERM_BP_FAT	GO:0050776~regulation of immune response	51	7.024793388429752	0.0035823917851413017	A_24_P235988, A_23_P141917, A_24_P76546, A_23_P78802, A_24_P85775, A_23_P142096, A_23_P159920, A_24_P365526, A_24_P348989, A_23_P55926, A_23_P206960, A_23_P116557, A_24_P277747, A_23_P106194, A_23_P208706, A_24_P71244, A_23_P134419, A_23_P26771, A_23_P430411, A_24_P102821, A_23_P69383, A_24_P270814, A_23_P166051, A_24_P366509, A_23_P201483, A_23_P41344, A_23_P203743, A_23_P96331, A_23_P97541, A_2…	618	912	16650	1.5066108840061319	0.9999999998820557	0.1018732699959936	0.09856278853772504
GOTERM_BP_FAT	GO:0000022~mitotic spindle elongation	4	0.5509641873278237	0.0035983494111614693	A_23_P130182, A_23_P148475, A_23_P50232, A_23_P65041	618	9	16650	11.97411003236246	0.9999999998934945	0.1018732699959936	0.09856278853772504
GOTERM_BP_FAT	GO:0009892~negative regulation of metabolic process	119	16.391184573002754	0.003699078849575971	A_23_P364890, A_23_P144071, A_23_P329924, A_23_P56978, A_23_P501134, A_23_P116557, A_23_P55926, A_24_P270829, A_23_P208706, A_23_P209519, A_23_P130182, A_24_P65722, A_24_P326398, A_24_P386622, A_23_P118174, A_23_P348323, A_23_P35082, A_23_P134419, A_23_P53198, A_23_P84910, A_23_P407614, A_23_P103371, A_23_P126593, A_23_P202053, A_24_P41371, A_23_P112241, A_32_P219279, A_24_P381604, A_23_P109072, …	618	2522	16650	1.271240270089234	0.9999999999440644	0.10423722706898657	0.10084992628354227
GOTERM_BP_FAT	GO:0043085~positive regulation of catalytic activity	79	10.881542699724518	0.0037145762236514834	A_24_P31275, A_23_P78802, A_23_P930, A_23_P38468, A_23_P159920, A_24_P115971, A_23_P55926, A_23_P116557, A_24_P145629, A_23_P101829, A_24_P89457, A_23_P208706, A_23_P209519, A_23_P130182, A_24_P355720, A_24_P91094, A_24_P386622, A_23_P118174, A_23_P128698, A_24_P100761, A_23_P98282, A_23_P134419, A_23_P208870, A_23_P103371, A_24_P102821, A_24_P577694, A_23_P201086, A_24_P270814, A_24_P398432, A_2…	618	1559	16650	1.3652328789303574	0.9999999999493411	0.10423722706898657	0.10084992628354227
GOTERM_BP_FAT	GO:0018209~peptidyl-serine modification	20	2.7548209366391188	0.0037397175460729517	A_23_P128698, A_23_P208870, A_23_P101480, A_23_P50232, A_23_P78802, A_23_P37910, A_23_P426196, A_24_P343559, A_24_P399630, A_23_P201483, A_23_P208706, A_23_P130182, A_23_P19673, A_23_P118174, A_23_P40952, A_24_P386622, A_24_P339944, A_23_P90172, A_24_P79054, A_23_P146922	618	259	16650	2.0804438280166435	0.9999999999568637	0.10448245951089781	0.10108718963354212
GOTERM_BP_FAT	GO:0010646~regulation of cell communication	139	19.146005509641874	0.0038593254367120192	A_23_P141917, A_23_P78802, A_23_P329924, A_23_P38468, A_23_P56978, A_24_P394246, A_23_P116557, A_23_P55926, A_24_P270829, A_23_P50638, A_23_P208706, A_23_P130182, A_24_P355720, A_24_P326398, A_24_P386622, A_24_P109644, A_23_P348323, A_23_P26759, A_23_P35082, A_23_P134419, A_23_P407614, A_23_P201086, A_23_P38732, A_24_P41371, A_24_P270814, A_24_P398432, A_23_P33847, A_24_P309317, A_23_P201483, A_2…	618	3020	16650	1.24003407702694	0.9999999999799234	0.10666476561691653	0.10319857935589585
GOTERM_BP_FAT	GO:0050817~coagulation	25	3.443526170798898	0.0038733538454568542	A_32_P148345, A_24_P196851, A_24_P314451, A_23_P37910, A_32_P159612, A_24_P399630, A_24_P270829, A_24_P228717, A_23_P162486, A_24_P386622, A_24_P185029, A_23_P259863, A_23_P16469, A_23_P125082, A_24_P366509, A_23_P375372, A_23_P70445, A_23_P142345, A_32_P66881, A_23_P139123, A_23_P96331, A_23_P40952, A_24_P339944, A_24_P109633, A_23_P146922	618	358	16650	1.8814069534089057	0.999999999981646	0.10666476561691653	0.10319857935589585
GOTERM_BP_FAT	GO:0007599~hemostasis	25	3.443526170798898	0.0038733538454568542	A_32_P148345, A_24_P196851, A_24_P314451, A_23_P37910, A_32_P159612, A_24_P399630, A_24_P270829, A_24_P228717, A_23_P162486, A_24_P386622, A_24_P185029, A_23_P259863, A_23_P16469, A_23_P125082, A_24_P366509, A_23_P375372, A_23_P70445, A_23_P142345, A_32_P66881, A_23_P139123, A_23_P96331, A_23_P40952, A_24_P339944, A_24_P109633, A_23_P146922	618	358	16650	1.8814069534089057	0.999999999981646	0.10666476561691653	0.10319857935589585
GOTERM_BP_FAT	GO:0032270~positive regulation of cellular protein metabolic process	73	10.055096418732782	0.003884807790129456	A_23_P364890, A_32_P148345, A_23_P78802, A_24_P287189, A_23_P159920, A_23_P56978, A_23_P71649, A_23_P55926, A_23_P116557, A_24_P89457, A_23_P208706, A_23_P209519, A_24_P355720, A_24_P386622, A_23_P118174, A_23_P347432, A_23_P128698, A_23_P134419, A_23_P208870, A_24_P102821, A_24_P577694, A_23_P38732, A_24_P87763, A_23_P53557, A_24_P270814, A_24_P309317, A_24_P366509, A_23_P201483, A_23_P41344, A_…	618	1420	16650	1.3850335019827704	0.9999999999829423	0.10666476561691653	0.10319857935589585
GOTERM_BP_FAT	GO:0038179~neurotrophin signaling pathway	6	0.8264462809917356	0.003901674291696205	A_23_P128698, A_24_P265506, A_23_P304237, A_23_P40952, A_24_P343559, A_23_P389897	618	29	16650	5.574154670237696	0.9999999999846864	0.10666809115066449	0.10320179682284854
GOTERM_BP_FAT	GO:0051098~regulation of binding	22	3.0303030303030303	0.004078570997757843	A_32_P83845, A_32_P148345, A_23_P16469, A_23_P159227, A_23_P154507, A_23_P207842, A_23_P37910, A_24_P399630, A_23_P351, A_23_P22499, A_23_P209519, A_23_P208706, A_23_P130182, A_23_P376096, A_23_P168993, A_23_P118174, A_24_P40626, A_24_P386622, A_23_P24004, A_24_P339944, A_24_P79054, A_23_P347432	618	300	16650	1.9757281553398058	0.9999999999950598	0.1110277660500746	0.1074197993982119
GOTERM_BP_FAT	GO:0060560~developmental growth involved in morphogenesis	17	2.3415977961432506	0.004114822111514929	A_23_P128698, A_23_P374844, A_23_P60387, A_23_P57829, A_23_P55917, A_24_P50801, A_23_P23438, A_23_P73702, A_23_P139600, A_23_P164451, A_23_P253068, A_23_P6818, A_23_P121265, A_24_P79054, A_23_P26847, A_23_P347432, A_23_P95165	618	205	16650	2.2341937011603124	0.9999999999960822	0.11125391254227546	0.10763859701696132
GOTERM_BP_FAT	GO:0001667~ameboidal-type cell migration	23	3.1680440771349865	0.004132725813685151	A_24_P100761, A_23_P338372, A_23_P430411, A_24_P76546, A_23_P1505, A_23_P60387, A_23_P78802, A_23_P56529, A_23_P111995, A_23_P154507, A_24_P115971, A_24_P50801, A_23_P23438, A_24_P355944, A_23_P69329, A_24_P355720, A_23_P6818, A_23_P82929, A_24_P339944, A_23_P104583, A_24_P79054, A_23_P26847, A_23_P95165	618	320	16650	1.9364381067961167	0.9999999999965061	0.11125391254227546	0.10763859701696132
GOTERM_BP_FAT	GO:0010720~positive regulation of cell development	31	4.2699724517906334	0.004139274297098788	A_23_P211079, A_23_P57829, A_23_P56978, A_24_P343559, A_23_P170857, A_23_P138881, A_24_P326398, A_23_P300484, A_23_P389897, A_23_P347432, A_23_P65918, A_23_P83328, A_24_P209047, A_24_P265506, A_23_P60387, A_23_P201086, A_23_P39602, A_23_P207842, A_24_P270814, A_23_P55917, A_23_P14769, A_23_P84230, A_23_P375372, A_24_P134195, A_23_P139600, A_23_P304237, A_23_P253068, A_23_P32064, A_23_P121265, A_2…	618	483	16650	1.7291804860399205	0.9999999999966495	0.11125391254227546	0.10763859701696132
GOTERM_BP_FAT	GO:0002252~immune effector process	43	5.922865013774105	0.0042247257042125706	A_23_P126266, A_24_P235988, A_24_P76546, A_23_P79518, A_24_P365526, A_23_P37910, A_23_P207037, A_23_P89431, A_23_P206960, A_23_P116557, A_24_P228717, A_23_P397391, A_23_P362659, A_23_P162486, A_23_P20196, A_23_P376096, A_24_P71244, A_23_P70095, A_23_P134419, A_24_P209047, A_24_P408704, A_24_P102821, A_23_P210538, A_23_P201086, A_23_P87545, A_24_P322741, A_23_P207842, A_24_P270814, A_23_P170534, A…	618	742	16650	1.5613142124407926	0.9999999999980603	0.11307354090686586	0.10939909460110114
GOTERM_BP_FAT	GO:0090066~regulation of anatomical structure size	31	4.2699724517906334	0.004261644719389227	A_24_P102895, A_24_P365526, A_32_P159612, A_23_P152218, A_23_P116430, A_23_P20196, A_23_P62752, A_23_P366812, A_23_P99996, A_23_P98282, A_23_P59637, A_24_P102821, A_23_P201086, A_23_P154507, A_23_P301942, A_23_P343826, A_23_P150147, A_32_P205110, A_24_P396375, A_23_P23438, A_23_P375372, A_24_P134195, A_23_P168993, A_23_P26522, A_23_P96331, A_23_P253068, A_23_P6818, A_23_P121265, A_23_P104583, A_2…	618	484	16650	1.7256077990852925	0.9999999999984683	0.11358442201886769	0.10989337408199082
GOTERM_BP_FAT	GO:0006664~glycolipid metabolic process	12	1.6528925619834711	0.004393917911718254	A_23_P117797, A_24_P181055, A_24_P341187, A_24_P390833, A_23_P217712, A_24_P187651, A_23_P208706, A_32_P154021, A_23_P16469, A_23_P66715, A_23_P33093, A_24_P309317	618	118	16650	2.7398387362185286	0.9999999999993429	0.11624104305199331	0.11246366535783908
GOTERM_BP_FAT	GO:0007519~skeletal muscle tissue development	15	2.066115702479339	0.004397816542469449	A_23_P126266, A_23_P123071, A_23_P78734, A_23_P60387, A_23_P113789, A_23_P34915, A_24_P87763, A_23_P106194, A_23_P138881, A_24_P120115, A_23_P80008, A_23_P160438, A_24_P186943, A_24_P79054, A_23_P62901	618	170	16650	2.3772130211307827	0.9999999999993591	0.11624104305199331	0.11246366535783908
GOTERM_BP_FAT	GO:0007596~blood coagulation	24	3.3057851239669422	0.004445912344488807	A_23_P259863, A_32_P148345, A_24_P196851, A_24_P314451, A_23_P16469, A_23_P125082, A_23_P37910, A_24_P399630, A_24_P366509, A_24_P270829, A_23_P375372, A_23_P70445, A_24_P228717, A_23_P142345, A_23_P162486, A_32_P66881, A_23_P139123, A_23_P96331, A_23_P40952, A_24_P386622, A_24_P339944, A_24_P109633, A_24_P185029, A_23_P146922	618	342	16650	1.890648952478283	0.9999999999995288	0.11702670096856901	0.11322379247555586
GOTERM_BP_FAT	GO:0001558~regulation of cell growth	27	3.71900826446281	0.004504274999462729	A_23_P53724, A_23_P57829, A_23_P159227, A_24_P89457, A_23_P69329, A_23_P209519, A_23_P19673, A_23_P62752, A_23_P82929, A_23_P35082, A_23_P34093, A_23_P374844, A_23_P34597, A_23_P89727, A_24_P206776, A_23_P9565, A_23_P55917, A_23_P23438, A_23_P28707, A_23_P139600, A_23_P253068, A_23_P6818, A_23_P151150, A_24_P71373, A_23_P121265, A_24_P79054, A_23_P95165	618	403	16650	1.805030234406996	0.9999999999996757	0.11807502776369375	0.11423805276415143
GOTERM_BP_FAT	GO:0010243~response to organonitrogen compound	45	6.198347107438017	0.004560231963782586	A_23_P103465, A_23_P364890, A_24_P102895, A_23_P123071, A_23_P1505, A_24_P148094, A_24_P68585, A_23_P79518, A_23_P37910, A_23_P89431, A_24_P343559, A_24_P399630, A_24_P134266, A_24_P89457, A_23_P106194, A_23_P362659, A_23_P158596, A_23_P24774, A_23_P416395, A_24_P116805, A_23_P100795, A_23_P389897, A_24_P241815, A_23_P35082, A_23_P208870, A_23_P374844, A_24_P265506, A_24_P102821, A_24_P577694, A_…	618	789	16650	1.5366015725940416	0.9999999999997733	0.11905195741514375	0.11518323603603312
GOTERM_BP_FAT	GO:0002275~myeloid cell activation involved in immune response	9	1.2396694214876034	0.004634208366424077	A_24_P228717, A_24_P408704, A_23_P203743, A_23_P376096, A_24_P102821, A_24_P71244, A_23_P207037, A_23_P14769, A_23_P116557	618	71	16650	3.415151100779434	0.9999999999998588	0.12029873103632148	0.11638949440766864
GOTERM_BP_FAT	GO:0032269~negative regulation of cellular protein metabolic process	54	7.43801652892562	0.004645759471732352	A_23_P144071, A_32_P148345, A_32_P51787, A_23_P39237, A_23_P56978, A_23_P55926, A_24_P270829, A_24_P89457, A_23_P208706, A_23_P209519, A_24_P326398, A_24_P386622, A_23_P426989, A_23_P118174, A_24_P97197, A_23_P347432, A_23_P35082, A_23_P128698, A_23_P407614, A_23_P202053, A_24_P134195, A_23_P97541, A_23_P62901, A_23_P1505, A_23_P113789, A_23_P164141, A_23_P79518, A_23_P207037, A_23_P3368, A_23_P2…	618	992	16650	1.4665870654556843	0.9999999999998689	0.12029873103632148	0.11638949440766864
GOTERM_BP_FAT	GO:0098660~inorganic ion transmembrane transport	42	5.785123966942149	0.0047350713362660935	A_23_P27571, A_24_P31275, A_23_P66180, A_23_P302568, A_23_P87279, A_32_P159612, A_24_P399630, A_23_P206684, A_23_P331895, A_23_P93973, A_23_P208706, A_23_P93658, A_23_P162486, A_23_P365767, A_23_P24774, A_23_P329261, A_23_P70571, A_32_P141238, A_23_P34093, A_23_P78750, A_23_P134419, A_23_P374844, A_23_P111978, A_24_P102821, A_23_P337642, A_23_P201086, A_23_P69020, A_24_P2361, A_23_P16225, A_24_P1…	618	725	16650	1.560763307666555	0.999999999999926	0.12199085858002877	0.11802663444720837
GOTERM_BP_FAT	GO:0031346~positive regulation of cell projection organization	22	3.0303030303030303	0.00474940862289594	A_24_P100761, A_23_P65918, A_23_P12405, A_24_P265506, A_24_P76546, A_23_P201086, A_23_P57829, A_23_P56978, A_23_P55917, A_24_P398432, A_23_P14769, A_24_P343559, A_23_P170857, A_24_P228717, A_23_P139600, A_23_P304237, A_23_P253068, A_23_P300484, A_23_P121265, A_23_P104583, A_23_P389897, A_23_P347432	618	304	16650	1.9497317322432295	0.9999999999999325	0.12199085858002877	0.11802663444720837
GOTERM_BP_FAT	GO:0042592~homeostatic process	82	11.294765840220386	0.004769150181506213	A_23_P27571, A_24_P102895, A_24_P917886, A_24_P31275, A_23_P83351, A_23_P329924, A_23_P142096, A_23_P39237, A_23_P302568, A_24_P357465, A_23_P201596, A_23_P55926, A_23_P152218, A_23_P116557, A_23_P385835, A_23_P101829, A_23_P208706, A_23_P116430, A_23_P130182, A_23_P19673, A_24_P386622, A_23_P35082, A_23_P363365, A_23_P53198, A_23_P78750, A_24_P363278, A_24_P577694, A_23_P201086, A_23_P38732, A_2…	618	1645	16650	1.3429928881281907	0.9999999999999405	0.1220059705068055	0.11804125529567384
GOTERM_BP_FAT	GO:0007369~gastrulation	15	2.066115702479339	0.004876450138219865	A_23_P144071, A_23_P211227, A_23_P430411, A_23_P1505, A_24_P202497, A_23_P43273, A_24_P115971, A_32_P205110, A_24_P399630, A_24_P134195, A_24_P326398, A_24_P256380, A_24_P167970, A_23_P347432, A_24_P942630	618	172	16650	2.349571009257169	0.99999999999997	0.12425194952184217	0.12021424880739612
GOTERM_BP_FAT	GO:0046530~photoreceptor cell differentiation	8	1.1019283746556474	0.004914847941740344	A_23_P422350, A_23_P60387, A_23_P98070, A_24_P116805, A_23_P100795, A_23_P320021, A_24_P343559, A_23_P26847, A_23_P308021	618	57	16650	3.781297904956566	0.9999999999999766	0.12473139995572108	0.12067811898384756
GOTERM_BP_FAT	GO:0051100~negative regulation of binding	13	1.790633608815427	0.0049654605335686525	A_32_P83845, A_32_P148345, A_23_P159227, A_23_P154507, A_23_P37910, A_23_P22499, A_23_P209519, A_23_P208706, A_23_P130182, A_23_P168993, A_23_P24004, A_24_P339944, A_23_P347432	618	137	16650	2.55651619304089	0.999999999999983	0.12507169976419108	0.12100736038409884
GOTERM_BP_FAT	GO:0051231~spindle elongation	4	0.5509641873278237	0.004999903101864367	A_23_P130182, A_23_P148475, A_23_P50232, A_23_P65041	618	10	16650	10.776699029126215	0.9999999999999865	0.12507169976419108	0.12100736038409884
GOTERM_BP_FAT	GO:0051255~spindle midzone assembly	4	0.5509641873278237	0.004999903101864367	A_23_P130182, A_23_P148475, A_23_P50232, A_23_P65041	618	10	16650	10.776699029126215	0.9999999999999865	0.12507169976419108	0.12100736038409884
GOTERM_BP_FAT	GO:0010631~epithelial cell migration	18	2.479338842975207	0.005006794888519423	A_24_P100761, A_23_P338372, A_23_P430411, A_23_P60387, A_23_P78802, A_23_P56529, A_23_P111995, A_23_P154507, A_24_P50801, A_23_P23438, A_24_P355944, A_23_P69329, A_24_P355720, A_23_P82929, A_24_P339944, A_23_P104583, A_24_P79054, A_23_P26847	618	228	16650	2.1269800715380685	0.999999999999987	0.12507169976419108	0.12100736038409884
GOTERM_BP_FAT	GO:0006687~glycosphingolipid metabolic process	9	1.2396694214876034	0.005048699127580977	A_23_P117797, A_24_P181055, A_24_P341187, A_23_P217712, A_24_P187651, A_23_P208706, A_32_P154021, A_23_P33093, A_24_P309317	618	72	16650	3.3677184466019416	0.99999999999999	0.12552627773122466	0.12144716635126178
GOTERM_BP_FAT	GO:0009306~protein secretion	30	4.132231404958678	0.00506440398381864	A_23_P1505, A_23_P329924, A_23_P79518, A_23_P207336, A_23_P17706, A_23_P55926, A_23_P67151, A_23_P116557, A_23_P385835, A_23_P170857, A_23_P397391, A_23_P365767, A_24_P386622, A_24_P256380, A_23_P24774, A_23_P82929, A_23_P407614, A_24_P209047, A_23_P374844, A_23_P376704, A_23_P60387, A_23_P201086, A_23_P338479, A_23_P375372, A_32_P66881, A_23_P40952, A_23_P141459, A_24_P79054, A_23_P47704, A_23_P…	618	469	16650	1.7233527232078167	0.999999999999991	0.12552627773122466	0.12144716635126178
GOTERM_BP_FAT	GO:0045596~negative regulation of cell differentiation	38	5.234159779614325	0.005108416740326851	A_23_P126266, A_23_P211079, A_23_P368711, A_23_P1505, A_23_P427114, A_23_P39237, A_23_P96827, A_23_P55926, A_24_P65722, A_23_P82929, A_24_P116805, A_24_P167970, A_23_P100795, A_23_P163711, A_24_P97197, A_23_P389897, A_23_P70095, A_23_P34093, A_24_P34611, A_23_P338372, A_23_P374844, A_23_P89727, A_24_P202497, A_23_P152462, A_23_P60387, A_23_P54469, A_23_P154507, A_23_P301942, A_23_P207842, A_24_P3…	618	640	16650	1.5996662621359223	0.9999999999999932	0.12612641331737226	0.12202779988617979
GOTERM_BP_FAT	GO:0035265~organ growth	13	1.790633608815427	0.005260947025285212	A_23_P126266, A_23_P128698, A_23_P89727, A_23_P60387, A_23_P301942, A_23_P207842, A_32_P205110, A_24_P309317, A_23_P164451, A_23_P34176, A_23_P26847, A_23_P213385, A_23_P34093	618	138	16650	2.5379907133811734	0.9999999999999974	0.12939085927052818	0.12518616415765543
GOTERM_BP_FAT	GO:1903509~liposaccharide metabolic process	12	1.6528925619834711	0.005310750623174496	A_23_P117797, A_24_P181055, A_24_P341187, A_24_P390833, A_23_P217712, A_24_P187651, A_23_P208706, A_32_P154021, A_23_P16469, A_23_P66715, A_23_P33093, A_24_P309317	618	121	16650	2.6719088501965818	0.9999999999999981	0.12969727106640833	0.12548261877272757
GOTERM_BP_FAT	GO:0051247~positive regulation of protein metabolic process	76	10.46831955922865	0.0053141268050757575	A_23_P364890, A_32_P148345, A_23_P78802, A_24_P287189, A_23_P159920, A_23_P56978, A_23_P71649, A_23_P55926, A_23_P116557, A_24_P89457, A_23_P208706, A_23_P209519, A_24_P355720, A_24_P386622, A_23_P118174, A_23_P347432, A_23_P128698, A_23_P134419, A_23_P208870, A_24_P102821, A_24_P577694, A_23_P38732, A_24_P87763, A_23_P53557, A_24_P270814, A_24_P309317, A_24_P366509, A_23_P201483, A_23_P41344, A_…	618	1508	16650	1.3578069068527723	0.9999999999999982	0.12969727106640833	0.12548261877272757
GOTERM_BP_FAT	GO:0002703~regulation of leukocyte mediated immunity	14	1.9283746556473829	0.00538517523808207	A_23_P134419, A_24_P102821, A_23_P79518, A_23_P14769, A_23_P207037, A_23_P116557, A_24_P366509, A_24_P228717, A_23_P203743, A_23_P162486, A_32_P66881, A_23_P97541, A_23_P96331, A_24_P79054	618	156	16650	2.4178491411501124	0.9999999999999989	0.1309296422388656	0.12667494271870153
GOTERM_BP_FAT	GO:0000904~cell morphogenesis involved in differentiation	43	5.922865013774105	0.005453279634875597	A_23_P427114, A_23_P159227, A_23_P70719, A_23_P37910, A_24_P343559, A_24_P355944, A_23_P92349, A_23_P162486, A_24_P326398, A_23_P300484, A_23_P389897, A_23_P347432, A_23_P308021, A_32_P83845, A_23_P98282, A_23_P65918, A_23_P83328, A_23_P422350, A_23_P338372, A_23_P211227, A_24_P265506, A_24_P577694, A_23_P60387, A_23_P111995, A_23_P54469, A_23_P154507, A_23_P43273, A_24_P270814, A_23_P150147, A_2…	618	753	16650	1.5385061694967703	0.9999999999999992	0.13208133564318458	0.12778921060736997
GOTERM_BP_FAT	GO:0032680~regulation of tumor necrosis factor production	11	1.5151515151515151	0.005565682767875859	A_23_P376704, A_23_P376096, A_23_P362659, A_32_P66881, A_24_P102821, A_23_P39237, A_23_P207842, A_23_P89431, A_23_P116557, A_23_P201483, A_23_P146922	618	105	16650	2.82246879334258	0.9999999999999997	0.1342931789067016	0.1299291776455262
GOTERM_BP_FAT	GO:0090596~sensory organ morphogenesis	19	2.6170798898071626	0.005657457728623845	A_23_P128698, A_24_P34611, A_23_P422350, A_23_P1505, A_23_P98070, A_23_P403284, A_23_P37910, A_24_P343559, A_23_P208706, A_23_P164451, A_24_P326398, A_24_P385336, A_23_P366812, A_24_P291588, A_24_P116805, A_23_P100795, A_23_P320021, A_23_P26847, A_23_P347432, A_23_P308021	618	250	16650	2.0475728155339805	0.9999999999999998	0.13599247445786372	0.1315732527604104
GOTERM_BP_FAT	GO:0090132~epithelium migration	18	2.479338842975207	0.0056962139203691935	A_24_P100761, A_23_P338372, A_23_P430411, A_23_P60387, A_23_P78802, A_23_P56529, A_23_P111995, A_23_P154507, A_24_P50801, A_23_P23438, A_24_P355944, A_23_P69329, A_24_P355720, A_23_P82929, A_24_P339944, A_23_P104583, A_24_P79054, A_23_P26847	618	231	16650	2.0993569537258856	0.9999999999999999	0.13640933335620964	0.13197656538058397
GOTERM_BP_FAT	GO:1904951~positive regulation of establishment of protein localization	32	4.40771349862259	0.005965142959568135	A_23_P329924, A_24_P148094, A_23_P79518, A_23_P17706, A_23_P89431, A_23_P55926, A_23_P116557, A_24_P399630, A_23_P385835, A_23_P170857, A_24_P228717, A_23_P397391, A_32_P112910, A_24_P386622, A_24_P256380, A_24_P100761, A_23_P208870, A_23_P407614, A_24_P209047, A_23_P201086, A_23_P154507, A_23_P338479, A_23_P166051, A_23_P375372, A_24_P295601, A_24_P17302, A_32_P66881, A_23_P106463, A_24_P71373, …	618	517	16650	1.6675743178531859	1.0	0.14199917633713469	0.13738476040278824
GOTERM_BP_FAT	GO:0048878~chemical homeostasis	56	7.7134986225895315	0.0059969415627272975	A_23_P27571, A_24_P102895, A_24_P31275, A_23_P142096, A_23_P302568, A_23_P201596, A_23_P55926, A_23_P385835, A_23_P101829, A_23_P208706, A_23_P19673, A_24_P386622, A_23_P35082, A_23_P363365, A_23_P53198, A_23_P78750, A_24_P577694, A_23_P201086, A_24_P202319, A_23_P72989, A_23_P26522, A_23_P161004, A_23_P141459, A_24_P243749, A_23_P213584, A_23_P148410, A_23_P1505, A_32_P98732, A_24_P399630, A_23_…	618	1049	16650	1.4382629781483984	1.0	0.14199917633713469	0.13738476040278824
GOTERM_BP_FAT	GO:0001754~eye photoreceptor cell differentiation	7	0.9641873278236914	0.006018803392625803	A_23_P422350, A_23_P98070, A_24_P116805, A_23_P100795, A_23_P320021, A_24_P343559, A_23_P26847, A_23_P308021	618	45	16650	4.190938511326861	1.0	0.14199917633713469	0.13738476040278824
GOTERM_BP_FAT	GO:0048599~oocyte development	7	0.9641873278236914	0.006018803392625803	A_23_P134419, A_23_P361381, A_23_P41344, A_23_P49865, A_23_P50232, A_32_P536872, A_23_P301942	618	45	16650	4.190938511326861	1.0	0.14199917633713469	0.13738476040278824
GOTERM_BP_FAT	GO:0098602~single organism cell adhesion	44	6.0606060606060606	0.0060807653606767004	A_23_P126266, A_24_P235988, A_24_P196851, A_24_P68585, A_23_P79518, A_24_P115971, A_23_P207037, A_23_P89431, A_23_P116557, A_24_P270829, A_24_P228717, A_24_P355944, A_23_P208706, A_23_P92349, A_23_P47410, A_23_P162486, A_24_P71244, A_23_P82929, A_23_P70095, A_23_P134419, A_23_P129665, A_24_P408704, A_23_P430411, A_23_P50241, A_24_P102821, A_23_P24077, A_23_P38732, A_23_P56604, A_23_P154507, A_23_…	618	779	16650	1.5217418397995939	1.0	0.14272538721342506	0.13808737227572035
GOTERM_BP_FAT	GO:1901137~carbohydrate derivative biosynthetic process	43	5.922865013774105	0.006094396439882515	A_24_P917886, A_32_P144342, A_23_P427114, A_23_P79518, A_23_P201596, A_23_P17330, A_23_P307310, A_23_P69329, A_23_P137157, A_23_P397055, A_32_P154021, A_23_P62752, A_24_P91094, A_23_P66715, A_23_P252462, A_24_P116805, A_23_P100795, A_23_P26759, A_23_P107963, A_23_P34093, A_23_P80473, A_23_P34597, A_24_P390833, A_23_P211227, A_24_P577694, A_23_P16469, A_23_P66050, A_23_P301942, A_23_P43273, A_23_P…	618	756	16650	1.5324009862844816	1.0	0.14272538721342506	0.13808737227572035
GOTERM_BP_FAT	GO:0036211~protein modification process	169	23.27823691460055	0.006171569081982281	A_23_P364890, A_24_P917886, A_32_P144342, A_23_P141917, A_23_P50232, A_23_P427114, A_23_P78802, A_23_P56978, A_24_P365526, A_23_P138105, A_23_P116557, A_24_P270829, A_23_P421935, A_24_P333019, A_23_P303891, A_23_P208706, A_23_P357966, A_23_P209519, A_23_P130182, A_23_P19673, A_32_P154021, A_24_P355720, A_24_P353300, A_24_P128683, A_24_P386622, A_23_P118174, A_23_P348323, A_23_P35082, A_23_P107963…	618	3818	16650	1.1925498532754912	1.0	0.1430731097256511	0.1384237951709871
GOTERM_BP_FAT	GO:0006464~cellular protein modification process	169	23.27823691460055	0.006171569081982281	A_23_P364890, A_24_P917886, A_32_P144342, A_23_P141917, A_23_P50232, A_23_P427114, A_23_P78802, A_23_P56978, A_24_P365526, A_23_P138105, A_23_P116557, A_24_P270829, A_23_P421935, A_24_P333019, A_23_P303891, A_23_P208706, A_23_P357966, A_23_P209519, A_23_P130182, A_23_P19673, A_32_P154021, A_24_P355720, A_24_P353300, A_24_P128683, A_24_P386622, A_23_P118174, A_23_P348323, A_23_P35082, A_23_P107963…	618	3818	16650	1.1925498532754912	1.0	0.1430731097256511	0.1384237951709871
GOTERM_BP_FAT	GO:0051091~positive regulation of sequence-specific DNA binding transcription factor activity	18	2.479338842975207	0.006193301470930685	A_24_P209047, A_23_P430411, A_24_P265506, A_23_P425752, A_23_P1505, A_23_P78802, A_23_P159920, A_23_P79518, A_23_P202156, A_23_P166051, A_23_P116557, A_23_P170857, A_23_P362659, A_23_P376096, A_23_P330895, A_32_P66881, A_24_P120115, A_24_P79054	618	233	16650	2.0813367223634316	1.0	0.1430731097256511	0.1384237951709871
GOTERM_BP_FAT	GO:0050714~positive regulation of protein secretion	17	2.3415977961432506	0.006199086072885354	A_23_P407614, A_24_P209047, A_23_P201086, A_23_P329924, A_23_P79518, A_23_P338479, A_23_P17706, A_23_P55926, A_23_P116557, A_23_P385835, A_23_P170857, A_23_P375372, A_23_P397391, A_24_P256380, A_24_P386622, A_23_P141459, A_24_P79054	618	214	16650	2.1402322838217946	1.0	0.1430731097256511	0.1384237951709871
GOTERM_BP_FAT	GO:0097529~myeloid leukocyte migration	14	1.9283746556473829	0.006304736005225824	A_24_P215804, A_23_P430411, A_23_P79518, A_24_P32935, A_23_P17706, A_23_P502336, A_23_P207037, A_23_P89431, A_24_P228717, A_24_P148717, A_24_P71244, A_23_P82929, A_24_P339944, A_23_P70095	618	159	16650	2.3722293460340724	1.0	0.1449861673403917	0.14027468592132403
GOTERM_BP_FAT	GO:0016051~carbohydrate biosynthetic process	16	2.203856749311295	0.006414862717296386	A_23_P53198, A_23_P208870, A_23_P80473, A_24_P102821, A_23_P34915, A_23_P2645, A_23_P43273, A_24_P210637, A_23_P383986, A_24_P339944, A_23_P33093, A_23_P55174, A_24_P79054, A_23_P126623, A_23_P34093, A_23_P35082	618	196	16650	2.1993263324747376	1.0	0.14636485589895112	0.1416085725125959
GOTERM_BP_FAT	GO:0032880~regulation of protein localization	52	7.162534435261708	0.006429096514866511	A_23_P38468, A_23_P329924, A_24_P148094, A_24_P357465, A_23_P55926, A_23_P116557, A_23_P206684, A_23_P385835, A_24_P89457, A_23_P209519, A_32_P112910, A_24_P386622, A_23_P118174, A_23_P24774, A_23_P347432, A_23_P35082, A_24_P100761, A_23_P208870, A_23_P407614, A_23_P201086, A_23_P38732, A_23_P338479, A_23_P166051, A_23_P139143, A_24_P291588, A_23_P141459, A_23_P1505, A_23_P53724, A_23_P79518, A_2…	618	962	16650	1.4563106796116505	1.0	0.14636485589895112	0.1416085725125959
GOTERM_BP_FAT	GO:0044092~negative regulation of molecular function	58	7.988980716253444	0.0064336200395143355	A_23_P144071, A_24_P102895, A_32_P148345, A_23_P60599, A_32_P51787, A_23_P39237, A_23_P56978, A_23_P96827, A_23_P206684, A_24_P270829, A_24_P89457, A_23_P208706, A_23_P209519, A_23_P130182, A_24_P326398, A_24_P386622, A_23_P426989, A_23_P118174, A_23_P347432, A_23_P128698, A_24_P100761, A_23_P407614, A_23_P202053, A_23_P166051, A_23_P140760, A_32_P219279, A_23_P168993, A_24_P63136, A_24_P339944, …	618	1100	16650	1.4205648720211828	1.0	0.14636485589895112	0.1416085725125959
GOTERM_BP_FAT	GO:0035148~tube formation	13	1.790633608815427	0.006585657473040009	A_24_P100761, A_23_P60387, A_23_P154507, A_23_P407142, A_23_P207842, A_24_P399630, A_23_P109072, A_23_P73702, A_23_P109034, A_24_P291588, A_24_P79054, A_23_P26847, A_23_P347432	618	142	16650	2.466498017229591	1.0	0.14929052705788204	0.14443917084108746
GOTERM_BP_FAT	GO:1901698~response to nitrogen compound	49	6.749311294765841	0.006614230623011664	A_23_P364890, A_24_P102895, A_24_P148094, A_24_P89457, A_23_P106194, A_23_P158596, A_23_P24774, A_23_P35082, A_23_P208870, A_24_P102821, A_24_P577694, A_23_P82296, A_24_P87763, A_24_P32935, A_24_P379165, A_23_P41344, A_23_P75811, A_23_P26522, A_23_P141459, A_24_P243749, A_23_P26847, A_23_P62901, A_23_P103465, A_23_P123071, A_24_P301837, A_23_P1505, A_23_P134125, A_24_P68585, A_23_P79518, A_23_P37…	618	895	16650	1.4750230514725824	1.0	0.14940655698079539	0.14455143024688258
GOTERM_BP_FAT	GO:0032956~regulation of actin cytoskeleton organization	21	2.8925619834710745	0.006804558153493457	A_24_P100761, A_23_P98282, A_24_P76546, A_23_P201086, A_23_P154507, A_24_P365526, A_24_P270814, A_23_P343826, A_23_P150147, A_24_P398432, A_23_P14769, A_24_P134195, A_23_P109034, A_23_P20196, A_23_P96331, A_24_P71373, A_23_P121265, A_23_P99996, A_23_P104583, A_24_P186943, A_24_P79054	618	294	16650	1.9244105409153953	1.0	0.1526337728383268	0.14767377425472653
GOTERM_BP_FAT	GO:0048699~generation of neurons	69	9.50413223140496	0.006820678885148533	A_23_P211079, A_23_P427114, A_23_P83351, A_23_P57829, A_23_P56978, A_23_P70719, A_24_P141227, A_23_P208706, A_23_P19673, A_24_P385336, A_24_P167970, A_24_P62659, A_24_P97197, A_24_P160466, A_23_P347432, A_23_P308021, A_23_P98282, A_23_P422350, A_24_P341187, A_24_P577694, A_23_P152462, A_23_P201086, A_23_P38732, A_23_P84230, A_23_P72989, A_24_P204819, A_23_P139143, A_23_P109034, A_24_P342591, A_23…	618	1357	16650	1.3699193681092645	1.0	0.1526337728383268	0.14767377425472653
GOTERM_BP_FAT	GO:0051336~regulation of hydrolase activity	68	9.366391184573002	0.006834438469871073	A_23_P144071, A_24_P31275, A_23_P78802, A_32_P51787, A_23_P38468, A_23_P96827, A_24_P115971, A_23_P55926, A_23_P116557, A_23_P101829, A_23_P208706, A_23_P209519, A_24_P355720, A_24_P326398, A_24_P386622, A_23_P128698, A_24_P100761, A_23_P98282, A_23_P208870, A_24_P102821, A_23_P202053, A_24_P270814, A_24_P398432, A_32_P219279, A_23_P41344, A_23_P49546, A_24_P272845, A_23_P41987, A_24_P291588, A_2…	618	1337	16650	1.370260908714627	1.0	0.1526337728383268	0.14767377425472653
GOTERM_BP_FAT	GO:0044087~regulation of cellular component biogenesis	45	6.198347107438017	0.006852944902945284	A_24_P76546, A_23_P53724, A_24_P365526, A_23_P71649, A_32_P159612, A_23_P55926, A_24_P343559, A_24_P399630, A_23_P170857, A_23_P251259, A_24_P228717, A_23_P69329, A_23_P208706, A_23_P209519, A_23_P20196, A_23_P118174, A_23_P99996, A_24_P100761, A_23_P98282, A_23_P12405, A_23_P407614, A_24_P209047, A_24_P265506, A_24_P363278, A_23_P152462, A_23_P60387, A_23_P201086, A_23_P154507, A_23_P9565, A_23_…	618	807	16650	1.5023279315696394	1.0	0.1526337728383268	0.14767377425472653
GOTERM_BP_FAT	GO:1904018~positive regulation of vasculature development	13	1.790633608815427	0.006954789699851672	A_23_P83328, A_23_P338372, A_23_P430411, A_24_P265506, A_23_P60387, A_23_P78802, A_23_P79518, A_24_P366509, A_23_P50638, A_24_P355944, A_23_P69329, A_24_P385336, A_24_P339944	618	143	16650	2.4492497793468666	1.0	0.15326592667587655	0.14828538557353646
GOTERM_BP_FAT	GO:0045936~negative regulation of phosphate metabolic process	33	4.545454545454546	0.006962093562999916	A_23_P1505, A_23_P56978, A_23_P79518, A_23_P207037, A_24_P270829, A_24_P89457, A_23_P208706, A_23_P162486, A_23_P138881, A_23_P426989, A_24_P386622, A_23_P118174, A_24_P116805, A_23_P100795, A_24_P97197, A_23_P347432, A_23_P128698, A_23_P407614, A_23_P210496, A_23_P83328, A_23_P34597, A_23_P54900, A_23_P34915, A_23_P154507, A_24_P134195, A_32_P219279, A_23_P304237, A_32_P66881, A_24_P63136, A_23_…	618	544	16650	1.6343339520274127	1.0	0.15326592667587655	0.14828538557353646
GOTERM_BP_FAT	GO:0010563~negative regulation of phosphorus metabolic process	33	4.545454545454546	0.006962093562999916	A_23_P1505, A_23_P56978, A_23_P79518, A_23_P207037, A_24_P270829, A_24_P89457, A_23_P208706, A_23_P162486, A_23_P138881, A_23_P426989, A_24_P386622, A_23_P118174, A_24_P116805, A_23_P100795, A_24_P97197, A_23_P347432, A_23_P128698, A_23_P407614, A_23_P210496, A_23_P83328, A_23_P34597, A_23_P54900, A_23_P34915, A_23_P154507, A_24_P134195, A_32_P219279, A_23_P304237, A_32_P66881, A_24_P63136, A_23_…	618	544	16650	1.6343339520274127	1.0	0.15326592667587655	0.14828538557353646
GOTERM_BP_FAT	GO:0032970~regulation of actin filament-based process	23	3.1680440771349865	0.006977569660283234	A_24_P100761, A_23_P98282, A_24_P76546, A_23_P201086, A_23_P154507, A_24_P365526, A_24_P270814, A_23_P343826, A_23_P150147, A_24_P398432, A_23_P14769, A_24_P134195, A_23_P109034, A_23_P20196, A_23_P96331, A_24_P71373, A_23_P329261, A_23_P121265, A_23_P99996, A_23_P80008, A_23_P104583, A_24_P186943, A_24_P79054	618	335	16650	1.8497319229097233	1.0	0.15326592667587655	0.14828538557353646
GOTERM_BP_FAT	GO:0050670~regulation of lymphocyte proliferation	16	2.203856749311295	0.007024884162367463	A_23_P134419, A_24_P209047, A_23_P374844, A_23_P79518, A_23_P338479, A_23_P207037, A_23_P116557, A_24_P228717, A_24_P89457, A_23_P109034, A_23_P362659, A_23_P162486, A_23_P376096, A_32_P66881, A_24_P79054, A_23_P70095	618	198	16650	2.1771109149749925	1.0	0.1537749557191778	0.14877787317068958
GOTERM_BP_FAT	GO:0031347~regulation of defense response	39	5.371900826446281	0.007136959917535539	A_24_P235988, A_23_P141917, A_23_P39237, A_23_P159920, A_23_P164141, A_23_P79518, A_24_P365526, A_23_P96827, A_23_P17706, A_23_P37910, A_23_P89431, A_23_P55926, A_23_P206960, A_23_P116557, A_24_P399630, A_23_P397391, A_24_P277747, A_23_P362659, A_23_P162486, A_23_P376096, A_23_P82929, A_23_P254888, A_23_P134419, A_24_P408704, A_23_P430411, A_23_P69383, A_23_P201086, A_23_P56604, A_23_P6398, A_24_…	618	676	16650	1.5543315907393578	1.0	0.15569326943390885	0.15063384921839565
GOTERM_BP_FAT	GO:0032635~interleukin-6 production	11	1.5151515151515151	0.007217263952991765	A_23_P170857, A_23_P41344, A_23_P376096, A_23_P362659, A_32_P66881, A_24_P102821, A_24_P386622, A_23_P56604, A_23_P79518, A_23_P116557, A_23_P146922	618	109	16650	2.718891956889641	1.0	0.15690775215207353	0.15180886601463567
GOTERM_BP_FAT	GO:0007155~cell adhesion	83	11.432506887052343	0.007292017247462653	A_23_P144071, A_32_P148345, A_24_P235988, A_24_P196851, A_23_P140907, A_24_P76546, A_24_P31275, A_23_P78802, A_24_P419039, A_24_P85775, A_23_P9135, A_23_P70719, A_24_P365526, A_24_P115971, A_23_P116557, A_24_P270829, A_23_P500886, A_23_P69329, A_23_P208706, A_23_P92349, A_23_P47410, A_24_P71244, A_23_P254888, A_24_P100761, A_23_P98282, A_23_P134419, A_23_P129665, A_23_P50241, A_23_P430411, A_24_P…	618	1699	16650	1.3161654199786281	1.0	0.15747358311729054	0.1523563096941698
GOTERM_BP_FAT	GO:0022604~regulation of cell morphogenesis	34	4.683195592286501	0.007292732656138258	A_24_P390668, A_23_P427114, A_23_P57829, A_24_P365526, A_23_P89431, A_24_P343559, A_24_P326398, A_23_P300484, A_23_P389897, A_23_P65918, A_23_P83328, A_23_P338372, A_23_P211227, A_23_P430411, A_24_P363278, A_23_P78734, A_23_P60387, A_23_P154507, A_24_P270814, A_23_P55917, A_23_P150147, A_24_P398432, A_23_P14769, A_23_P23438, A_23_P375372, A_24_P134195, A_23_P139600, A_23_P253068, A_23_P6818, A_23…	618	568	16650	1.6127102420347326	1.0	0.15747358311729054	0.1523563096941698
GOTERM_BP_FAT	GO:0032944~regulation of mononuclear cell proliferation	16	2.203856749311295	0.007346853342071154	A_23_P134419, A_24_P209047, A_23_P374844, A_23_P79518, A_23_P338479, A_23_P207037, A_23_P116557, A_24_P228717, A_24_P89457, A_23_P109034, A_23_P362659, A_23_P162486, A_23_P376096, A_32_P66881, A_24_P79054, A_23_P70095	618	199	16650	2.166170659120847	1.0	0.15810626955740964	0.15296843630805582
GOTERM_BP_FAT	GO:0090130~tissue migration	18	2.479338842975207	0.007380163574215336	A_24_P100761, A_23_P338372, A_23_P430411, A_23_P60387, A_23_P78802, A_23_P56529, A_23_P111995, A_23_P154507, A_24_P50801, A_23_P23438, A_24_P355944, A_23_P69329, A_24_P355720, A_23_P82929, A_24_P339944, A_23_P104583, A_24_P79054, A_23_P26847	618	237	16650	2.0462086764163696	1.0	0.15828835679377673	0.1531446064238691
GOTERM_BP_FAT	GO:0044723~single-organism carbohydrate metabolic process	38	5.234159779614325	0.007494070092720366	A_24_P102895, A_24_P917886, A_32_P144342, A_23_P1505, A_23_P250380, A_23_P427114, A_32_P154021, A_23_P138881, A_23_P252462, A_24_P116805, A_23_P100795, A_23_P55174, A_23_P35082, A_23_P107963, A_23_P126623, A_23_P34093, A_23_P53198, A_23_P65918, A_23_P208870, A_23_P80473, A_23_P211227, A_24_P102821, A_23_P217208, A_23_P66050, A_23_P34915, A_23_P43273, A_23_P2645, A_23_P170534, A_24_P362904, A_24_P…	618	656	16650	1.5606500118399242	1.0	0.16019203520345213	0.15498642275649535
GOTERM_BP_FAT	GO:0051153~regulation of striated muscle cell differentiation	10	1.3774104683195594	0.007523967750249497	A_24_P355944, A_24_P297537, A_23_P89727, A_23_P60387, A_23_P138881, A_24_P120115, A_23_P82929, A_23_P160438, A_24_P79054, A_23_P34093	618	93	16650	2.8969621046038205	1.0	0.16029322598357626	0.1550843252334035
GOTERM_BP_FAT	GO:0010001~glial cell differentiation	15	2.066115702479339	0.007576849787192057	A_23_P211079, A_23_P208870, A_23_P338372, A_23_P60387, A_23_P38732, A_32_P98732, A_23_P70719, A_23_P37910, A_24_P343559, A_23_P73702, A_32_P66881, A_24_P116805, A_24_P62659, A_23_P100795, A_24_P79054, A_23_P26847	618	181	16650	2.2327415115592983	1.0	0.1607060547272574	0.15548373866312204
GOTERM_BP_FAT	GO:0007498~mesoderm development	12	1.6528925619834711	0.007593802586013262	A_23_P253602, A_23_P211227, A_24_P48204, A_24_P202497, A_24_P326398, A_24_P256380, A_23_P43273, A_24_P167970, A_24_P365526, A_32_P205110, A_24_P399630, A_24_P942630	618	127	16650	2.545676936014066	1.0	0.1607060547272574	0.15548373866312204
GOTERM_BP_FAT	GO:1903708~positive regulation of hemopoiesis	14	1.9283746556473829	0.007720569099649832	A_23_P126266, A_24_P209047, A_23_P56604, A_23_P207842, A_23_P14769, A_32_P205110, A_23_P116557, A_24_P366509, A_24_P377124, A_23_P106194, A_24_P148717, A_24_P79054, A_23_P70095, A_23_P146922	618	163	16650	2.3140151289534816	1.0	0.16278180413932383	0.15749203436587955
GOTERM_BP_FAT	GO:0044089~positive regulation of cellular component biogenesis	28	3.8567493112947657	0.007756612363435241	A_24_P76546, A_23_P53724, A_24_P365526, A_32_P159612, A_23_P55926, A_24_P343559, A_23_P170857, A_23_P251259, A_24_P228717, A_23_P69329, A_23_P208706, A_23_P20196, A_23_P99996, A_24_P100761, A_23_P12405, A_24_P209047, A_24_P265506, A_23_P201086, A_23_P154507, A_24_P398432, A_23_P14769, A_23_P109034, A_32_P66881, A_23_P96331, A_23_P121265, A_23_P104583, A_24_P79054, A_23_P26847	618	441	16650	1.7105871474803516	1.0	0.16278180413932383	0.15749203436587955
GOTERM_BP_FAT	GO:0051960~regulation of nervous system development	43	5.922865013774105	0.007780166092628515	A_23_P211079, A_23_P427114, A_23_P53724, A_23_P57829, A_23_P56978, A_23_P71649, A_32_P159612, A_24_P343559, A_24_P399630, A_23_P170857, A_23_P422849, A_23_P300484, A_24_P116805, A_24_P167970, A_23_P100795, A_24_P97197, A_23_P389897, A_23_P347432, A_23_P65918, A_24_P34611, A_23_P338372, A_24_P265506, A_23_P152462, A_23_P60387, A_23_P201086, A_23_P38732, A_23_P54469, A_23_P39602, A_23_P207842, A_23…	618	769	16650	1.506495638011792	1.0	0.16278180413932383	0.15749203436587955
GOTERM_BP_FAT	GO:0048708~astrocyte differentiation	8	1.1019283746556474	0.007804998891250975	A_23_P338372, A_32_P66881, A_23_P60387, A_32_P98732, A_24_P116805, A_24_P62659, A_23_P100795, A_23_P37910, A_23_P26847	618	62	16650	3.4763545255245853	1.0	0.16278180413932383	0.15749203436587955
GOTERM_BP_FAT	GO:0016337~single organismal cell-cell adhesion	41	5.647382920110193	0.007819659665091537	A_23_P126266, A_24_P235988, A_24_P196851, A_24_P68585, A_23_P79518, A_24_P115971, A_23_P207037, A_23_P89431, A_23_P116557, A_24_P270829, A_24_P228717, A_24_P355944, A_23_P208706, A_23_P47410, A_23_P162486, A_24_P71244, A_23_P82929, A_23_P70095, A_23_P134419, A_23_P129665, A_24_P408704, A_23_P430411, A_23_P50241, A_24_P102821, A_23_P24077, A_23_P38732, A_23_P56604, A_23_P338479, A_23_P207842, A_23…	618	725	16650	1.5236022765316373	1.0	0.16278180413932383	0.15749203436587955
GOTERM_BP_FAT	GO:0031344~regulation of cell projection organization	34	4.683195592286501	0.008054284263773992	A_24_P76546, A_23_P427114, A_23_P57829, A_23_P56978, A_24_P343559, A_23_P170857, A_24_P228717, A_23_P116430, A_23_P300484, A_24_P167970, A_23_P389897, A_23_P347432, A_23_P128698, A_24_P100761, A_23_P65918, A_23_P12405, A_23_P338372, A_24_P265506, A_24_P363278, A_23_P152462, A_23_P201086, A_23_P55917, A_23_P150147, A_24_P398432, A_23_P14769, A_23_P23438, A_23_P139600, A_23_P304237, A_23_P253068, A…	618	572	16650	1.6014325480344898	1.0	0.16711983960990334	0.1616891007089222
GOTERM_BP_FAT	GO:0022610~biological adhesion	83	11.432506887052343	0.00809086489002335	A_23_P144071, A_32_P148345, A_24_P235988, A_24_P196851, A_23_P140907, A_24_P76546, A_24_P31275, A_23_P78802, A_24_P419039, A_24_P85775, A_23_P9135, A_23_P70719, A_24_P365526, A_24_P115971, A_23_P116557, A_24_P270829, A_23_P500886, A_23_P69329, A_23_P208706, A_23_P92349, A_23_P47410, A_24_P71244, A_23_P254888, A_24_P100761, A_23_P98282, A_23_P134419, A_23_P129665, A_23_P50241, A_23_P430411, A_24_P…	618	1705	16650	1.3115337528115478	1.0	0.1673337965891193	0.16189610492601916
GOTERM_BP_FAT	GO:0031175~neuron projection development	45	6.198347107438017	0.008382584445818344	A_23_P427114, A_23_P57829, A_23_P56978, A_23_P70719, A_23_P37910, A_24_P343559, A_23_P170857, A_24_P355944, A_23_P19673, A_23_P300484, A_24_P167970, A_24_P62659, A_24_P160466, A_23_P389897, A_23_P347432, A_23_P98282, A_23_P65918, A_23_P338372, A_24_P265506, A_24_P577694, A_23_P152462, A_23_P60387, A_23_P201086, A_23_P54469, A_23_P43273, A_23_P55917, A_23_P150147, A_23_P14769, A_24_P50801, A_23_P2…	618	817	16650	1.4839395847940011	1.0	0.17280602886687008	0.16719051113132186
GOTERM_BP_FAT	GO:0007568~aging	20	2.7548209366391188	0.008433850543287543	A_23_P83328, A_24_P206776, A_23_P430411, A_24_P265506, A_23_P111995, A_24_P87763, A_23_P202156, A_23_P89431, A_24_P379165, A_24_P89457, A_23_P106194, A_23_P130182, A_23_P164451, A_23_P168993, A_23_P139123, A_23_P151150, A_24_P54174, A_24_P116805, A_23_P100795, A_24_P79054, A_23_P47704	618	280	16650	1.924410540915395	1.0	0.17330202567981176	0.16767038999445524
GOTERM_BP_FAT	GO:0051338~regulation of transferase activity	51	7.024793388429752	0.008593765854069218	A_23_P60599, A_23_P39237, A_23_P159920, A_23_P56978, A_24_P270829, A_24_P145629, A_24_P89457, A_23_P208706, A_23_P130182, A_24_P128683, A_24_P386622, A_23_P426989, A_23_P118174, A_23_P347432, A_23_P35082, A_23_P128698, A_23_P134419, A_23_P407614, A_24_P577694, A_24_P49533, A_24_P270814, A_24_P366509, A_23_P201483, A_23_P41344, A_23_P109034, A_24_P283928, A_24_P291588, A_24_P339944, A_23_P77593, A…	618	955	16650	1.4387739541503584	1.0	0.17510683213750608	0.16941654732550235
GOTERM_BP_FAT	GO:0002274~myeloid leukocyte activation	13	1.790633608815427	0.008597074649429635	A_24_P408704, A_24_P102821, A_23_P53557, A_23_P14769, A_23_P207037, A_23_P370682, A_23_P116557, A_24_P228717, A_23_P203743, A_23_P376096, A_32_P66881, A_24_P71244, A_24_P79054	618	147	16650	2.382603526847632	1.0	0.17510683213750608	0.16941654732550235
GOTERM_BP_FAT	GO:0002764~immune response-regulating signaling pathway	32	4.40771349862259	0.00862185141985381	A_24_P235988, A_24_P76546, A_23_P78802, A_24_P85775, A_23_P142096, A_23_P159920, A_24_P68585, A_23_P164141, A_24_P365526, A_23_P37910, A_23_P207037, A_23_P206960, A_23_P116557, A_24_P399630, A_23_P397391, A_24_P277747, A_23_P208706, A_23_P106194, A_23_P362659, A_23_P162486, A_23_P20196, A_23_P376096, A_24_P71244, A_23_P430411, A_23_P210538, A_24_P270814, A_23_P166051, A_23_P201483, A_24_P227415, …	618	531	16650	1.6236081399813505	1.0	0.17510683213750608	0.16941654732550235
GOTERM_BP_FAT	GO:0051641~cellular localization	117	16.115702479338843	0.008631639763136092	A_23_P27571, A_23_P144071, A_24_P314451, A_23_P427114, A_23_P38468, A_24_P357465, A_23_P171336, A_23_P116557, A_23_P208706, A_23_P130182, A_32_P112910, A_24_P386622, A_23_P118174, A_23_P35082, A_23_P134419, A_23_P78750, A_23_P422350, A_24_P390833, A_23_P420692, A_23_P430411, A_23_P201086, A_23_P38732, A_23_P51853, A_23_P6398, A_23_P139547, A_23_P33847, A_23_P70127, A_23_P109470, A_23_P111395, A_2…	618	2541	16650	1.2405291090198416	1.0	0.17510683213750608	0.16941654732550235
GOTERM_BP_FAT	GO:0045017~glycerolipid biosynthetic process	16	2.203856749311295	0.008754589258464066	A_23_P134419, A_23_P53198, A_23_P103465, A_24_P390833, A_23_P77833, A_23_P201086, A_23_P16469, A_23_P55926, A_24_P366509, A_23_P501339, A_23_P143662, A_24_P355720, A_24_P71244, A_23_P66715, A_24_P339944, A_23_P77593	618	203	16650	2.1234874934238848	1.0	0.17703724944894	0.17128423365052078
GOTERM_BP_FAT	GO:0031324~negative regulation of cellular metabolic process	109	15.013774104683195	0.00885733589862578	A_23_P364890, A_23_P144071, A_23_P56978, A_23_P501134, A_23_P55926, A_24_P270829, A_23_P208706, A_23_P209519, A_23_P130182, A_24_P65722, A_24_P326398, A_24_P386622, A_23_P118174, A_23_P348323, A_23_P35082, A_23_P134419, A_23_P53198, A_23_P84910, A_23_P407614, A_23_P126593, A_23_P202053, A_24_P41371, A_23_P112241, A_32_P219279, A_24_P381604, A_23_P109072, A_23_P41344, A_24_P63136, A_23_P97541, A_2…	618	2345	16650	1.2523029788643467	1.0	0.17809206468208216	0.17230477152836302
GOTERM_BP_FAT	GO:0045742~positive regulation of epidermal growth factor receptor signaling pathway	6	0.8264462809917356	0.008890624265133772	A_23_P41344, A_23_P16469, A_23_P56978, A_24_P109644, A_24_P398432, A_23_P130553	618	35	16650	4.618585298196948	1.0	0.17809206468208216	0.17230477152836302
GOTERM_BP_FAT	GO:2000826~regulation of heart morphogenesis	6	0.8264462809917356	0.008890624265133772	A_23_P83328, A_23_P164451, A_23_P60387, A_32_P205110, A_24_P79054, A_23_P26847	618	35	16650	4.618585298196948	1.0	0.17809206468208216	0.17230477152836302
GOTERM_BP_FAT	GO:0006643~membrane lipid metabolic process	16	2.203856749311295	0.009137972116873675	A_23_P23380, A_24_P341187, A_24_P390833, A_23_P217712, A_23_P16469, A_24_P309317, A_23_P117797, A_24_P145629, A_24_P181055, A_23_P108294, A_23_P208706, A_24_P187651, A_32_P154021, A_23_P66715, A_23_P33093, A_23_P163711	618	204	16650	2.11307824100514	1.0	0.18247298553130192	0.17654332964355005
GOTERM_BP_FAT	GO:0045807~positive regulation of endocytosis	11	1.5151515151515151	0.009224529280639104	A_32_P148345, A_24_P408704, A_23_P160167, A_23_P201086, A_24_P386622, A_32_P162187, A_23_P79518, A_23_P320021, A_23_P89431, A_23_P122896, A_23_P146922	618	113	16650	2.6226479938139016	1.0	0.18362578599272217	0.17765866861430873
GOTERM_BP_FAT	GO:0014031~mesenchymal cell development	14	1.9283746556473829	0.009376301515439235	A_32_P83845, A_23_P83328, A_23_P60387, A_23_P111995, A_23_P159227, A_23_P37910, A_32_P205110, A_24_P50801, A_23_P23438, A_24_P326398, A_23_P6818, A_24_P79054, A_23_P26847, A_23_P95165	618	167	16650	2.2585896168827397	1.0	0.18606554720669133	0.18001914716402492
GOTERM_BP_FAT	GO:0045860~positive regulation of protein kinase activity	29	3.994490358126722	0.009467915979373928	A_23_P134125, A_23_P159920, A_24_P68585, A_23_P79518, A_23_P37910, A_23_P207037, A_24_P399630, A_24_P89457, A_23_P208706, A_24_P386622, A_23_P70095, A_23_P128698, A_23_P134419, A_24_P265506, A_24_P577694, A_23_P154507, A_24_P270814, A_24_P366509, A_23_P201483, A_23_P41344, A_23_P109034, A_23_P304237, A_32_P66881, A_23_P40952, A_24_P291588, A_24_P339944, A_24_P79054, A_24_P97342, A_23_P146922	618	470	16650	1.6623631481098946	1.0	0.18667598698695093	0.18060975004718657
GOTERM_BP_FAT	GO:0071222~cellular response to lipopolysaccharide	13	1.790633608815427	0.009524330995391942	A_24_P102821, A_23_P39237, A_23_P79518, A_24_P365526, A_23_P207842, A_23_P37910, A_23_P89431, A_23_P362659, A_23_P376096, A_23_P330895, A_32_P66881, A_24_P54174, A_24_P79054	618	149	16650	2.3506222714537044	1.0	0.18667598698695093	0.18060975004718657
GOTERM_BP_FAT	GO:0010638~positive regulation of organelle organization	35	4.820936639118457	0.009526881820673898	A_23_P364890, A_32_P148345, A_23_P1505, A_23_P78802, A_24_P148094, A_23_P37359, A_23_P79518, A_24_P365526, A_23_P37910, A_24_P228717, A_23_P208706, A_23_P15299, A_23_P130182, A_23_P20196, A_32_P112910, A_24_P386622, A_23_P99996, A_24_P185029, A_24_P100761, A_23_P208870, A_24_P209047, A_23_P201086, A_23_P16469, A_23_P154507, A_23_P14769, A_23_P70127, A_24_P295601, A_24_P17302, A_23_P41344, A_23_P1…	618	600	16650	1.5716019417475728	1.0	0.18667598698695093	0.18060975004718657
GOTERM_BP_FAT	GO:0010605~negative regulation of macromolecule metabolic process	108	14.87603305785124	0.009544834466864664	A_23_P364890, A_23_P144071, A_23_P56978, A_23_P501134, A_23_P116557, A_23_P55926, A_24_P270829, A_23_P208706, A_23_P209519, A_23_P130182, A_24_P65722, A_24_P326398, A_24_P386622, A_23_P118174, A_23_P348323, A_23_P35082, A_23_P134419, A_23_P84910, A_23_P407614, A_23_P103371, A_23_P126593, A_23_P202053, A_24_P41371, A_23_P112241, A_24_P381604, A_23_P109072, A_23_P41344, A_23_P97541, A_24_P342591, A…	618	2326	16650	1.2509495863560094	1.0	0.18667598698695093	0.18060975004718657
GOTERM_BP_FAT	GO:0042326~negative regulation of phosphorylation	27	3.71900826446281	0.009553860051214913	A_23_P1505, A_23_P56978, A_23_P79518, A_23_P207037, A_24_P270829, A_24_P89457, A_23_P208706, A_23_P162486, A_23_P138881, A_23_P426989, A_24_P386622, A_23_P118174, A_24_P116805, A_23_P100795, A_24_P97197, A_23_P347432, A_23_P128698, A_23_P407614, A_23_P83328, A_23_P34915, A_23_P154507, A_24_P134195, A_23_P304237, A_32_P66881, A_23_P151150, A_23_P90172, A_23_P160438, A_24_P79054	618	428	16650	1.699596225387896	1.0	0.18667598698695093	0.18060975004718657
GOTERM_BP_FAT	GO:0070588~calcium ion transmembrane transport	19	2.6170798898071626	0.009582896035279898	A_23_P134419, A_23_P27571, A_23_P66180, A_23_P337642, A_23_P87279, A_24_P399630, A_23_P154801, A_24_P202319, A_23_P68423, A_23_P93973, A_24_P329353, A_23_P208706, A_23_P162486, A_23_P365767, A_24_P71373, A_24_P79054, A_23_P34093, A_23_P347541, A_23_P146922	618	264	16650	1.9389894086496027	1.0	0.18667598698695093	0.18060975004718657
GOTERM_BP_FAT	GO:0030212~hyaluronan metabolic process	6	0.8264462809917356	0.01001718922496142	A_23_P69329, A_23_P202053, A_24_P71373, A_23_P79518, A_24_P339944, A_24_P79054	618	36	16650	4.490291262135922	1.0	0.19394983393010407	0.18764722551196727
GOTERM_BP_FAT	GO:1901186~positive regulation of ERBB signaling pathway	6	0.8264462809917356	0.01001718922496142	A_23_P41344, A_23_P16469, A_23_P56978, A_24_P109644, A_24_P398432, A_23_P130553	618	36	16650	4.490291262135922	1.0	0.19394983393010407	0.18764722551196727
GOTERM_BP_FAT	GO:0045664~regulation of neuron differentiation	33	4.545454545454546	0.01027825994798777	A_23_P211079, A_23_P427114, A_23_P57829, A_23_P56978, A_24_P343559, A_23_P170857, A_23_P300484, A_24_P167970, A_24_P97197, A_23_P389897, A_23_P347432, A_23_P65918, A_24_P34611, A_23_P338372, A_24_P265506, A_23_P152462, A_23_P60387, A_23_P201086, A_23_P54469, A_23_P39602, A_23_P207842, A_23_P55917, A_23_P150147, A_23_P14769, A_23_P23438, A_23_P139600, A_23_P304237, A_23_P253068, A_23_P6818, A_23_P…	618	560	16650	1.587638696255201	1.0	0.19840156323843058	0.19195429108923825
GOTERM_BP_FAT	GO:0010721~negative regulation of cell development	21	2.8925619834710745	0.010336213679174349	A_23_P211079, A_24_P34611, A_23_P338372, A_23_P374844, A_23_P89727, A_23_P427114, A_23_P152462, A_23_P60387, A_23_P54469, A_23_P154507, A_23_P301942, A_23_P23438, A_23_P6818, A_24_P116805, A_24_P167970, A_23_P100795, A_24_P97197, A_24_P79054, A_23_P389897, A_23_P26847, A_23_P34093, A_23_P95165	618	306	16650	1.8489434608794975	1.0	0.19848000400808335	0.19203018284172962
GOTERM_BP_FAT	GO:0048666~neuron development	51	7.024793388429752	0.010357256807307175	A_23_P427114, A_23_P83351, A_23_P57829, A_23_P56978, A_23_P70719, A_23_P19673, A_24_P167970, A_24_P62659, A_24_P160466, A_23_P347432, A_23_P308021, A_23_P98282, A_23_P422350, A_24_P341187, A_24_P577694, A_23_P152462, A_23_P201086, A_24_P204819, A_23_P139143, A_23_P109034, A_24_P342591, A_23_P41987, A_23_P121265, A_23_P62901, A_23_P95165, A_23_P347541, A_23_P98070, A_23_P37910, A_24_P343559, A_23_…	618	965	16650	1.4238643794959505	1.0	0.19848000400808335	0.19203018284172962
GOTERM_BP_FAT	GO:0010594~regulation of endothelial cell migration	11	1.5151515151515151	0.01037579926761252	A_23_P23438, A_24_P100761, A_23_P338372, A_24_P355720, A_23_P60387, A_23_P78802, A_23_P56529, A_23_P154507, A_24_P339944, A_24_P79054, A_24_P50801	618	115	16650	2.5770367243562684	1.0	0.19848000400808335	0.19203018284172962
GOTERM_BP_FAT	GO:0060429~epithelium development	55	7.575757575757576	0.010707489902472604	A_23_P78802, A_24_P287189, A_23_P39237, A_23_P56978, A_23_P407142, A_23_P201596, A_23_P152218, A_23_P303891, A_23_P73702, A_24_P89457, A_23_P208706, A_24_P326398, A_24_P167970, A_23_P347432, A_23_P128698, A_23_P208870, A_23_P422350, A_23_P62709, A_23_P38732, A_32_P205110, A_24_P309317, A_24_P134195, A_23_P109072, A_23_P41344, A_23_P109034, A_24_P291588, A_24_P339944, A_23_P161004, A_23_P26847, A_…	618	1060	16650	1.3979208646272212	1.0	0.20421170861901344	0.19757562954772054
GOTERM_BP_FAT	GO:0006816~calcium ion transport	24	3.3057851239669422	0.010749522265528198	A_23_P134419, A_23_P27571, A_23_P66180, A_23_P337642, A_23_P87279, A_23_P89431, A_24_P399630, A_23_P154801, A_24_P202319, A_23_P68423, A_23_P93973, A_24_P329353, A_23_P208706, A_23_P75811, A_23_P162486, A_24_P148717, A_23_P365767, A_24_P71373, A_24_P339944, A_23_P416395, A_24_P79054, A_23_P34093, A_23_P347541, A_23_P146922	618	369	16650	1.7523087852237744	1.0	0.2043818998137151	0.19774029019653472
GOTERM_BP_FAT	GO:0070663~regulation of leukocyte proliferation	16	2.203856749311295	0.010806378279306302	A_23_P134419, A_24_P209047, A_23_P374844, A_23_P79518, A_23_P338479, A_23_P207037, A_23_P116557, A_24_P228717, A_24_P89457, A_23_P109034, A_23_P362659, A_23_P162486, A_23_P376096, A_32_P66881, A_24_P79054, A_23_P70095	618	208	16650	2.0724421209858104	1.0	0.2043818998137151	0.19774029019653472
GOTERM_BP_FAT	GO:1903706~regulation of hemopoiesis	22	3.0303030303030303	0.010825621690644046	A_23_P126266, A_24_P209047, A_23_P368711, A_23_P50241, A_23_P60387, A_23_P39237, A_23_P56604, A_23_P207842, A_23_P96827, A_23_P14769, A_32_P205110, A_23_P116557, A_24_P366509, A_24_P377124, A_23_P106194, A_24_P65722, A_23_P162486, A_32_P66881, A_24_P148717, A_24_P79054, A_23_P70095, A_23_P146922	618	328	16650	1.8070684347620176	1.0	0.2043818998137151	0.19774029019653472
GOTERM_BP_FAT	GO:0032102~negative regulation of response to external stimulus	19	2.6170798898071626	0.010844753867666515	A_32_P148345, A_23_P60387, A_23_P16469, A_23_P39237, A_23_P96827, A_23_P89431, A_23_P206960, A_24_P270829, A_23_P23438, A_23_P375372, A_23_P139123, A_23_P6818, A_23_P82929, A_24_P54174, A_24_P339944, A_23_P104583, A_23_P347432, A_23_P95165, A_23_P347541	618	267	16650	1.9172030107996074	1.0	0.2043818998137151	0.19774029019653472
GOTERM_BP_FAT	GO:0043299~leukocyte degranulation	8	1.1019283746556474	0.01089515588930355	A_24_P228717, A_23_P203743, A_24_P102821, A_24_P71244, A_24_P365526, A_23_P207037, A_23_P14769, A_23_P116557	618	66	16650	3.265666372462489	1.0	0.20472608558956817	0.19807329128548018
GOTERM_BP_FAT	GO:0030213~hyaluronan biosynthetic process	4	0.5509641873278237	0.010968780323942882	A_23_P69329, A_23_P79518, A_24_P339944, A_24_P79054	618	13	16650	8.289768483943242	1.0	0.20550332548092987	0.19882527393076463
GOTERM_BP_FAT	GO:0046777~protein autophosphorylation	17	2.3415977961432506	0.011060980778644345	A_23_P83328, A_24_P265506, A_23_P141917, A_24_P363278, A_23_P78802, A_23_P56978, A_24_P365526, A_23_P71649, A_23_P37910, A_23_P14769, A_24_P343559, A_24_P399630, A_23_P201483, A_23_P253602, A_23_P130182, A_24_P339944, A_23_P80008	618	228	16650	2.0088145120081755	1.0	0.20662301337232983	0.19990857636007361
GOTERM_BP_FAT	GO:0032388~positive regulation of intracellular transport	20	2.7548209366391188	0.011184518267539061	A_24_P100761, A_23_P208870, A_23_P201086, A_24_P148094, A_23_P154507, A_23_P79518, A_23_P89431, A_23_P166051, A_23_P116557, A_24_P399630, A_24_P228717, A_24_P295601, A_24_P17302, A_23_P203743, A_32_P112910, A_32_P66881, A_23_P106463, A_24_P71373, A_24_P79054, A_23_P146922	618	288	16650	1.870954692556634	1.0	0.20740037793239188	0.20066067962281497
GOTERM_BP_FAT	GO:0043010~camera-type eye development	20	2.7548209366391188	0.011184518267539061	A_23_P78750, A_24_P34611, A_23_P338372, A_24_P206776, A_23_P1505, A_24_P202497, A_23_P98070, A_23_P207842, A_32_P205110, A_24_P343559, A_23_P165380, A_23_P208706, A_23_P164451, A_24_P326398, A_24_P385336, A_23_P366812, A_23_P320021, A_24_P79054, A_23_P26847, A_23_P308021	618	288	16650	1.870954692556634	1.0	0.20740037793239188	0.20066067962281497
GOTERM_BP_FAT	GO:0030855~epithelial cell differentiation	33	4.545454545454546	0.011206571954972416	A_24_P287189, A_23_P39237, A_24_P201153, A_23_P56978, A_23_P79518, A_23_P56559, A_23_P201596, A_23_P152218, A_23_P303891, A_24_P89457, A_23_P362659, A_32_P83845, A_23_P208870, A_23_P83328, A_24_P34611, A_23_P422350, A_23_P62709, A_23_P404685, A_24_P265506, A_23_P60387, A_23_P38732, A_23_P207842, A_24_P309317, A_24_P134195, A_23_P41344, A_23_P115011, A_23_P304237, A_24_P339944, A_23_P161004, A_24_…	618	563	16650	1.5791788097742674	1.0	0.20740037793239188	0.20066067962281497
GOTERM_BP_FAT	GO:0071214~cellular response to abiotic stimulus	19	2.6170798898071626	0.011232830515961571	A_23_P83328, A_24_P206776, A_23_P171054, A_24_P102821, A_23_P79518, A_23_P53557, A_23_P37910, A_24_P89457, A_23_P69329, A_23_P208706, A_23_P130182, A_23_P362659, A_32_P66881, A_24_P71373, A_23_P32064, A_23_P329261, A_23_P160438, A_24_P79054, A_23_P26847	618	268	16650	1.9100492682219967	1.0	0.20740037793239188	0.20066067962281497
GOTERM_BP_FAT	GO:0071417~cellular response to organonitrogen compound	29	3.994490358126722	0.0113991513190559	A_24_P102895, A_23_P123071, A_24_P148094, A_24_P68585, A_23_P79518, A_23_P37910, A_23_P89431, A_24_P343559, A_24_P399630, A_23_P158596, A_24_P116805, A_23_P100795, A_23_P389897, A_23_P35082, A_23_P208870, A_24_P265506, A_24_P102821, A_24_P577694, A_23_P82296, A_24_P32935, A_24_P379165, A_23_P304237, A_23_P26522, A_24_P71373, A_23_P32064, A_23_P101774, A_24_P243749, A_24_P79054, A_23_P26847, A_23_…	618	477	16650	1.6379678817854308	1.0	0.2098629881571852	0.20304326468017778
GOTERM_BP_FAT	GO:0050708~regulation of protein secretion	25	3.443526170798898	0.011435160291592007	A_23_P1505, A_23_P329924, A_23_P79518, A_23_P17706, A_23_P55926, A_23_P116557, A_23_P385835, A_23_P170857, A_23_P397391, A_23_P365767, A_24_P386622, A_24_P256380, A_23_P24774, A_23_P82929, A_23_P407614, A_24_P209047, A_23_P376704, A_23_P201086, A_23_P338479, A_23_P375372, A_32_P66881, A_23_P141459, A_24_P79054, A_23_P47704, A_23_P146922	618	392	16650	1.7182236972458886	1.0	0.20991922494939794	0.20309767399735315
GOTERM_BP_FAT	GO:1901343~negative regulation of vasculature development	9	1.2396694214876034	0.011700256638672626	A_23_P23438, A_23_P60387, A_23_P62752, A_23_P154507, A_24_P339944, A_32_P205110, A_23_P389897, A_23_P89431, A_24_P379165	618	83	16650	2.921394315124576	1.0	0.21416849077110525	0.2072088553567224
GOTERM_BP_FAT	GO:0006986~response to unfolded protein	14	1.9283746556473829	0.011822871608239239	A_24_P196851, A_23_P114903, A_24_P191790, A_23_P34915, A_24_P68585, A_23_P89431, A_23_P170901, A_23_P112241, A_24_P17302, A_23_P209519, A_23_P208706, A_23_P75973, A_23_P416395, A_23_P90172	618	172	16650	2.192932941973358	1.0	0.2157928141675758	0.2087803946177032
GOTERM_BP_FAT	GO:0030001~metal ion transport	44	6.0606060606060606	0.011957813948090874	A_23_P27571, A_23_P148410, A_24_P31275, A_23_P66180, A_23_P302568, A_23_P87279, A_32_P159612, A_23_P89431, A_24_P399630, A_23_P206684, A_23_P93973, A_23_P208706, A_23_P93658, A_23_P162486, A_23_P19673, A_24_P148717, A_23_P365767, A_24_P327181, A_23_P24774, A_23_P416395, A_23_P329261, A_23_P70571, A_23_P34093, A_23_P78750, A_23_P134419, A_23_P374844, A_23_P111978, A_23_P337642, A_23_P201086, A_23_…	618	814	16650	1.4563106796116505	1.0	0.21727623309310606	0.21021560825004906
GOTERM_BP_FAT	GO:0071495~cellular response to endogenous stimulus	60	8.264462809917356	0.011972363864314007	A_24_P102895, A_23_P78802, A_24_P148094, A_23_P39237, A_23_P55926, A_23_P50638, A_23_P73702, A_23_P69329, A_23_P106194, A_24_P7965, A_23_P92349, A_24_P355720, A_23_P158596, A_24_P326398, A_24_P40626, A_23_P254888, A_23_P35082, A_23_P128698, A_23_P208870, A_23_P430411, A_24_P102821, A_24_P577694, A_23_P82296, A_24_P87763, A_24_P32935, A_24_P379165, A_23_P26522, A_24_P339944, A_23_P161004, A_23_P10…	618	1185	16650	1.3641391176109132	1.0	0.21727623309310606	0.21021560825004906
GOTERM_BP_FAT	GO:0007417~central nervous system development	48	6.6115702479338845	0.012073630027641025	A_23_P211079, A_23_P83351, A_24_P419039, A_23_P73702, A_23_P48988, A_23_P208706, A_24_P62659, A_23_P78750, A_23_P98282, A_23_P1519, A_24_P341187, A_23_P38732, A_32_P205110, A_23_P84230, A_24_P342591, A_24_P252973, A_23_P367899, A_23_P428219, A_23_P26847, A_23_P62901, A_23_P213385, A_24_P942630, A_32_P98732, A_23_P403284, A_23_P37910, A_32_P159612, A_24_P343559, A_24_P820037, A_23_P307310, A_24_P2…	618	904	16650	1.430535269353037	1.0	0.2184915433979356	0.21139142573963532
GOTERM_BP_FAT	GO:0032722~positive regulation of chemokine production	7	0.9641873278236914	0.012110058482558573	A_23_P397391, A_23_P376096, A_23_P362659, A_32_P66881, A_23_P79518, A_23_P70095, A_23_P116557	618	52	16650	3.6267737117251686	1.0	0.2185299505209578	0.21142858478189375
GOTERM_BP_FAT	GO:0002696~positive regulation of leukocyte activation	21	2.8925619834710745	0.01218021876940805	A_23_P126266, A_23_P134419, A_24_P209047, A_24_P102821, A_23_P56604, A_23_P79518, A_23_P338479, A_23_P207842, A_23_P89431, A_23_P116557, A_24_P366509, A_24_P355944, A_24_P89457, A_23_P203743, A_23_P362659, A_23_P162486, A_23_P376096, A_32_P66881, A_24_P79054, A_23_P70095, A_23_P146922	618	311	16650	1.8192176817656789	1.0	0.21917512305403752	0.21205279173972263
GOTERM_BP_FAT	GO:0045321~leukocyte activation	41	5.647382920110193	0.012261825537364674	A_23_P126266, A_24_P235988, A_24_P287189, A_23_P79518, A_23_P207037, A_23_P89431, A_23_P116557, A_24_P228717, A_24_P355944, A_24_P89457, A_23_P208706, A_23_P362659, A_23_P162486, A_23_P376096, A_24_P71244, A_23_P70095, A_23_P134419, A_24_P209047, A_24_P408704, A_23_P374844, A_23_P430411, A_24_P265506, A_23_P50241, A_24_P102821, A_23_P56604, A_23_P338479, A_23_P53557, A_23_P207842, A_23_P170534, A…	618	747	16650	1.4787304558037977	1.0	0.22002205260003652	0.21287219939937602
GOTERM_BP_FAT	GO:0060041~retina development in camera-type eye	12	1.6528925619834711	0.012370731704238587	A_23_P78750, A_24_P34611, A_23_P338372, A_23_P208706, A_24_P326398, A_23_P1505, A_23_P98070, A_24_P385336, A_23_P320021, A_24_P343559, A_23_P26847, A_23_P308021	618	136	16650	2.3772130211307823	1.0	0.22135269931460616	0.21415960531804049
GOTERM_BP_FAT	GO:0051604~protein maturation	19	2.6170798898071626	0.012479199316177796	A_23_P29067, A_23_P930, A_32_P51787, A_23_P6066, A_23_P37359, A_23_P3368, A_24_P399630, A_24_P396375, A_23_P375372, A_24_P135483, A_24_P187651, A_23_P143662, A_23_P139123, A_23_P97541, A_32_P162187, A_23_P26468, A_24_P53282, A_23_P122896, A_23_P146922	618	271	16650	1.888904811378211	1.0	0.2223699478662932	0.21514379728413893
GOTERM_BP_FAT	GO:0090068~positive regulation of cell cycle process	18	2.479338842975207	0.01249740052372574	A_23_P1505, A_23_P50232, A_23_P113789, A_23_P79518, A_24_P379165, A_23_P152218, A_24_P399630, A_23_P65041, A_24_P89457, A_23_P208706, A_23_P41344, A_23_P130182, A_24_P339944, A_23_P160438, A_24_P79054, A_23_P62901, A_24_P185029, A_23_P363365	618	251	16650	1.9320775151819907	1.0	0.2223699478662932	0.21514379728413893
GOTERM_BP_FAT	GO:0006821~chloride transport	10	1.3774104683195594	0.012616316038317409	A_23_P78750, A_23_P331895, A_24_P102821, A_24_P327181, A_23_P69020, A_24_P2361, A_24_P126471, A_23_P16225, A_32_P141238, A_24_P191312	618	101	16650	2.667499759684706	1.0	0.2232387032335608	0.2159843215115283
GOTERM_BP_FAT	GO:0032640~tumor necrosis factor production	10	1.3774104683195594	0.012616316038317409	A_23_P376704, A_23_P376096, A_23_P362659, A_32_P66881, A_24_P102821, A_23_P207842, A_23_P89431, A_23_P116557, A_23_P201483, A_23_P146922	618	101	16650	2.667499759684706	1.0	0.2232387032335608	0.2159843215115283
GOTERM_BP_FAT	GO:0035767~endothelial cell chemotaxis	5	0.6887052341597797	0.012714241569570463	A_24_P355720, A_23_P60387, A_23_P78802, A_23_P82929, A_23_P104583	618	25	16650	5.388349514563107	1.0	0.22360018938335363	0.21633406078015832
GOTERM_BP_FAT	GO:0048568~embryonic organ development	26	3.581267217630854	0.012722595349856121	A_23_P126266, A_32_P98732, A_23_P403284, A_23_P37910, A_23_P73702, A_23_P69329, A_24_P326398, A_24_P385336, A_24_P241815, A_23_P348323, A_23_P347432, A_23_P128698, A_32_P83845, A_23_P83328, A_24_P34611, A_23_P422350, A_23_P60387, A_23_P39602, A_23_P207842, A_32_P205110, A_23_P109470, A_23_P164451, A_24_P291588, A_24_P339944, A_24_P79054, A_23_P26847	618	417	16650	1.6798211915904169	1.0	0.22360018938335363	0.21633406078015832
GOTERM_BP_FAT	GO:0071219~cellular response to molecule of bacterial origin	13	1.790633608815427	0.012777153679048778	A_24_P102821, A_23_P39237, A_23_P79518, A_24_P365526, A_23_P207842, A_23_P37910, A_23_P89431, A_23_P362659, A_23_P376096, A_23_P330895, A_32_P66881, A_24_P54174, A_24_P79054	618	155	16650	2.2596304415909803	1.0	0.22360018938335363	0.21633406078015832
GOTERM_BP_FAT	GO:0006665~sphingolipid metabolic process	13	1.790633608815427	0.012777153679048778	A_23_P23380, A_24_P341187, A_23_P217712, A_24_P309317, A_23_P117797, A_24_P145629, A_24_P181055, A_23_P108294, A_23_P208706, A_24_P187651, A_32_P154021, A_23_P33093, A_23_P163711	618	155	16650	2.2596304415909803	1.0	0.22360018938335363	0.21633406078015832
GOTERM_BP_FAT	GO:0043086~negative regulation of catalytic activity	45	6.198347107438017	0.012868904627409597	A_23_P144071, A_24_P102895, A_32_P148345, A_23_P60599, A_23_P1505, A_32_P51787, A_23_P39237, A_23_P56978, A_23_P164141, A_23_P79518, A_23_P96827, A_23_P207037, A_23_P3368, A_24_P270829, A_24_P89457, A_23_P137157, A_23_P162486, A_24_P326398, A_23_P426989, A_24_P386622, A_23_P118174, A_23_P389897, A_23_P347432, A_23_P128698, A_24_P100761, A_23_P407614, A_23_P210496, A_23_P83328, A_24_P206776, A_23_…	618	839	16650	1.4450281773262204	1.0	0.22458882870301133	0.21729057320198727
GOTERM_BP_FAT	GO:0046474~glycerophospholipid biosynthetic process	14	1.9283746556473829	0.012929397779941287	A_23_P134419, A_23_P103465, A_24_P390833, A_23_P77833, A_23_P201086, A_23_P16469, A_24_P366509, A_23_P501339, A_23_P143662, A_24_P355720, A_24_P71244, A_23_P66715, A_24_P339944, A_23_P77593	618	174	16650	2.167726816203549	1.0	0.22502804332848636	0.21771551507589662
GOTERM_BP_FAT	GO:0098609~cell-cell adhesion	59	8.1267217630854	0.013042387211562985	A_32_P148345, A_24_P235988, A_24_P196851, A_24_P76546, A_24_P419039, A_24_P115971, A_23_P116557, A_24_P270829, A_23_P500886, A_23_P208706, A_23_P92349, A_23_P47410, A_24_P71244, A_23_P98282, A_23_P134419, A_23_P129665, A_23_P50241, A_23_P430411, A_24_P102821, A_23_P24077, A_23_P126593, A_23_P38732, A_24_P87763, A_23_P338479, A_24_P41371, A_24_P366509, A_24_P134195, A_23_P253602, A_23_P109034, A_2…	618	1164	16650	1.3656040436392756	1.0	0.22637603961214228	0.219019706770743
GOTERM_BP_FAT	GO:0001654~eye development	22	3.0303030303030303	0.013142916264003731	A_23_P78750, A_24_P34611, A_23_P422350, A_23_P338372, A_24_P206776, A_23_P1505, A_24_P202497, A_23_P98070, A_23_P207842, A_32_P205110, A_24_P343559, A_23_P165380, A_23_P208706, A_23_P164451, A_24_P326398, A_24_P385336, A_23_P366812, A_24_P116805, A_23_P100795, A_23_P320021, A_24_P79054, A_23_P26847, A_23_P308021	618	334	16650	1.7746061275507239	1.0	0.22750102337419503	0.22010813297569293
GOTERM_BP_FAT	GO:0001541~ovarian follicle development	7	0.9641873278236914	0.013240720420392938	A_23_P134419, A_23_P361381, A_23_P142421, A_23_P41344, A_23_P208706, A_24_P386622, A_32_P205110	618	53	16650	3.5583440190511086	1.0	0.22854961023760165	0.22112264488137184
GOTERM_BP_FAT	GO:0009719~response to endogenous stimulus	75	10.330578512396695	0.013305784347846577	A_23_P364890, A_24_P102895, A_32_P148345, A_23_P171054, A_23_P78802, A_24_P148094, A_23_P39237, A_23_P55926, A_23_P50638, A_23_P73702, A_24_P89457, A_23_P69329, A_23_P106194, A_24_P7965, A_23_P92349, A_24_P355720, A_23_P158596, A_24_P326398, A_24_P40626, A_23_P24774, A_23_P254888, A_23_P35082, A_23_P128698, A_23_P208870, A_23_P430411, A_24_P102821, A_24_P577694, A_23_P82296, A_24_P87763, A_24_P32…	618	1548	16650	1.3053172273650937	1.0	0.22854961023760165	0.22112264488137184
GOTERM_BP_FAT	GO:0050767~regulation of neurogenesis	38	5.234159779614325	0.013311131145706468	A_23_P211079, A_23_P427114, A_23_P57829, A_23_P56978, A_24_P343559, A_23_P170857, A_23_P422849, A_23_P300484, A_24_P116805, A_24_P167970, A_23_P100795, A_24_P97197, A_23_P389897, A_23_P347432, A_23_P65918, A_24_P34611, A_23_P338372, A_24_P265506, A_23_P152462, A_23_P60387, A_23_P201086, A_23_P38732, A_23_P54469, A_23_P39602, A_23_P207842, A_23_P55917, A_23_P150147, A_23_P14769, A_23_P84230, A_23_…	618	682	16650	1.5011530905674344	1.0	0.22854961023760165	0.22112264488137184
GOTERM_BP_FAT	GO:0071216~cellular response to biotic stimulus	14	1.9283746556473829	0.01351174443373829	A_24_P235988, A_24_P102821, A_23_P39237, A_23_P79518, A_24_P365526, A_23_P207842, A_23_P37910, A_23_P89431, A_24_P227415, A_23_P362659, A_23_P376096, A_23_P330895, A_32_P66881, A_24_P54174, A_24_P79054	618	175	16650	2.1553398058252426	1.0	0.23132027519495524	0.22380327410149284
GOTERM_BP_FAT	GO:0010934~macrophage cytokine production	4	0.5509641873278237	0.013581441589154359	A_32_P66881, A_24_P79054, A_23_P70095, A_23_P146922	618	14	16650	7.697642163661581	1.0	0.23132027519495524	0.22380327410149284
GOTERM_BP_FAT	GO:0032736~positive regulation of interleukin-13 production	4	0.5509641873278237	0.013581441589154359	A_23_P170857, A_23_P207842, A_23_P17706, A_23_P116557	618	14	16650	7.697642163661581	1.0	0.23132027519495524	0.22380327410149284
GOTERM_BP_FAT	GO:0007173~epidermal growth factor receptor signaling pathway	11	1.5151515151515151	0.013730931911975922	A_23_P128698, A_23_P41344, A_23_P16469, A_23_P56978, A_24_P68585, A_24_P109644, A_24_P398432, A_23_P14769, A_23_P130553, A_24_P79054, A_23_P26847	618	120	16650	2.4696601941747574	1.0	0.23268468820758187	0.2251233490460482
GOTERM_BP_FAT	GO:0001707~mesoderm formation	8	1.1019283746556474	0.013734606399694	A_23_P211227, A_24_P202497, A_24_P326398, A_24_P256380, A_24_P167970, A_32_P205110, A_24_P399630, A_24_P942630	618	69	16650	3.123680878007598	1.0	0.23268468820758187	0.2251233490460482
GOTERM_BP_FAT	GO:0002253~activation of immune response	32	4.40771349862259	0.013790617587018415	A_24_P235988, A_24_P76546, A_23_P78802, A_24_P85775, A_23_P142096, A_23_P159920, A_23_P164141, A_24_P365526, A_23_P37910, A_23_P207037, A_23_P206960, A_23_P116557, A_24_P399630, A_23_P397391, A_24_P277747, A_23_P208706, A_23_P362659, A_23_P162486, A_23_P20196, A_23_P376096, A_24_P71244, A_23_P430411, A_23_P210538, A_24_P270814, A_23_P166051, A_23_P201483, A_24_P227415, A_32_P66881, A_23_P139123, …	618	550	16650	1.567519858781995	1.0	0.23301388336686288	0.2254418466546273
GOTERM_BP_FAT	GO:0045859~regulation of protein kinase activity	40	5.5096418732782375	0.013922862196841964	A_23_P1505, A_23_P134125, A_23_P159920, A_23_P56978, A_24_P68585, A_23_P79518, A_23_P37910, A_23_P207037, A_24_P399630, A_24_P270829, A_24_P228717, A_24_P89457, A_23_P208706, A_23_P162486, A_24_P128683, A_23_P426989, A_24_P386622, A_23_P118174, A_23_P70095, A_23_P347432, A_23_P35082, A_23_P128698, A_23_P134419, A_23_P407614, A_24_P265506, A_24_P577694, A_23_P154507, A_24_P270814, A_24_P366509, A_…	618	730	16650	1.4762601409761935	1.0	0.2346260110949294	0.22700158655856356
GOTERM_BP_FAT	GO:0050922~negative regulation of chemotaxis	7	0.9641873278236914	0.014443199749609503	A_23_P23438, A_23_P60387, A_23_P6818, A_23_P82929, A_23_P104583, A_23_P89431, A_23_P95165	618	54	16650	3.492448759439051	1.0	0.2416182155338697	0.2337665717951709
GOTERM_BP_FAT	GO:0071396~cellular response to lipid	30	4.132231404958678	0.014478841389268452	A_23_P171054, A_23_P39237, A_23_P56978, A_23_P79518, A_24_P365526, A_23_P37910, A_23_P89431, A_23_P55926, A_23_P73702, A_23_P397391, A_23_P395172, A_24_P7965, A_23_P362659, A_23_P376096, A_32_P83845, A_23_P53198, A_23_P338372, A_24_P102821, A_24_P577694, A_23_P39602, A_23_P207842, A_23_P330895, A_32_P66881, A_24_P54174, A_23_P121265, A_23_P161004, A_23_P160438, A_24_P243749, A_24_P79054, A_23_P26…	618	509	16650	1.5879222538005227	1.0	0.2416182155338697	0.2337665717951709
GOTERM_BP_FAT	GO:0050921~positive regulation of chemotaxis	11	1.5151515151515151	0.014489506802816045	A_23_P72989, A_24_P228717, A_23_P139143, A_24_P148717, A_23_P78802, A_24_P339944, A_24_P79054, A_23_P89431, A_23_P70095, A_23_P116557, A_23_P146922	618	121	16650	2.4492497793468666	1.0	0.2416182155338697	0.2337665717951709
GOTERM_BP_FAT	GO:0034764~positive regulation of transmembrane transport	11	1.5151515151515151	0.014489506802816045	A_23_P68423, A_23_P374844, A_23_P208706, A_23_P103371, A_24_P102821, A_24_P31275, A_24_P327181, A_23_P201086, A_24_P71373, A_23_P329261, A_23_P34093	618	121	16650	2.4492497793468666	1.0	0.2416182155338697	0.2337665717951709
GOTERM_BP_FAT	GO:0051246~regulation of protein metabolic process	114	15.702479338842975	0.014594990214152274	A_23_P364890, A_23_P144071, A_23_P78802, A_23_P56978, A_23_P116557, A_23_P55926, A_24_P270829, A_23_P208706, A_23_P209519, A_24_P355720, A_24_P326398, A_24_P128683, A_24_P386622, A_23_P118174, A_23_P35082, A_23_P134419, A_23_P407614, A_23_P430411, A_23_P103371, A_24_P49533, A_23_P202053, A_23_P38732, A_24_P270814, A_24_P87763, A_24_P32935, A_24_P309317, A_23_P201483, A_24_P396375, A_24_P366509, A…	618	2512	16650	1.2226748500401954	1.0	0.24211558258257418	0.2342477763667825
GOTERM_BP_FAT	GO:0042730~fibrinolysis	5	0.6887052341597797	0.014595350661178725	A_23_P375372, A_32_P148345, A_23_P139123, A_23_P16469, A_24_P270829	618	26	16650	5.181105302464525	1.0	0.24211558258257418	0.2342477763667825
GOTERM_BP_FAT	GO:0090316~positive regulation of intracellular protein transport	18	2.479338842975207	0.014933471436412299	A_24_P100761, A_23_P208870, A_24_P148094, A_23_P154507, A_23_P79518, A_23_P89431, A_23_P166051, A_23_P116557, A_24_P399630, A_24_P228717, A_24_P295601, A_24_P17302, A_32_P112910, A_32_P66881, A_23_P106463, A_24_P71373, A_24_P79054, A_23_P146922	618	256	16650	1.8943416262135924	1.0	0.24700918510435388	0.23898235601226578
GOTERM_BP_FAT	GO:0034220~ion transmembrane transport	50	6.887052341597796	0.01496790352437686	A_23_P27571, A_24_P31275, A_23_P66180, A_23_P302568, A_23_P87279, A_23_P206684, A_23_P331895, A_23_P100539, A_23_P208706, A_23_P19673, A_23_P24774, A_32_P141238, A_23_P78750, A_23_P134419, A_23_P208870, A_24_P102821, A_23_P201086, A_23_P69020, A_23_P154801, A_24_P202319, A_24_P329353, A_23_P49546, A_23_P75811, A_23_P26522, A_23_P128855, A_23_P347541, A_24_P25530, A_32_P159612, A_24_P399630, A_23_…	618	963	16650	1.3988446299488855	1.0	0.24700918510435388	0.23898235601226578
GOTERM_BP_FAT	GO:0006029~proteoglycan metabolic process	9	1.2396694214876034	0.015259416280630073	A_23_P307310, A_23_P383986, A_23_P80473, A_23_P69329, A_23_P397055, A_23_P43273, A_24_P285032, A_23_P26759, A_24_P210637	618	87	16650	2.7870773351188483	1.0	0.25019759581187556	0.2420671558851788
GOTERM_BP_FAT	GO:0048144~fibroblast proliferation	9	1.2396694214876034	0.015259416280630073	A_32_P148345, A_24_P89457, A_23_P41344, A_23_P208706, A_24_P339944, A_23_P207037, A_24_P79054, A_23_P70095, A_23_P146922	618	87	16650	2.7870773351188483	1.0	0.25019759581187556	0.2420671558851788
GOTERM_BP_FAT	GO:0035051~cardiocyte differentiation	11	1.5151515151515151	0.015278942664178898	A_24_P355944, A_23_P89727, A_23_P164451, A_23_P60387, A_23_P300484, A_24_P71373, A_23_P207842, A_23_P37910, A_24_P79054, A_23_P34093, A_24_P942630	618	122	16650	2.4291739614833676	1.0	0.25019759581187556	0.2420671558851788
GOTERM_BP_FAT	GO:0010769~regulation of cell morphogenesis involved in differentiation	22	3.0303030303030303	0.015344732891447596	A_23_P65918, A_23_P83328, A_23_P338372, A_23_P211227, A_23_P427114, A_23_P60387, A_23_P154507, A_24_P270814, A_23_P150147, A_24_P343559, A_23_P23438, A_23_P375372, A_24_P134195, A_24_P326398, A_23_P253068, A_23_P6818, A_23_P300484, A_23_P32064, A_23_P121265, A_24_P79054, A_23_P389897, A_23_P95165	618	339	16650	1.7484319958759345	1.0	0.25056703670312386	0.24242459139738654
GOTERM_BP_FAT	GO:0048762~mesenchymal cell differentiation	14	1.9283746556473829	0.015380174466392688	A_32_P83845, A_23_P83328, A_23_P60387, A_23_P111995, A_23_P159227, A_23_P37910, A_32_P205110, A_24_P50801, A_23_P23438, A_24_P326398, A_23_P6818, A_24_P79054, A_23_P26847, A_23_P95165	618	178	16650	2.1190138540416714	1.0	0.25056703670312386	0.24242459139738654
GOTERM_BP_FAT	GO:0071496~cellular response to external stimulus	18	2.479338842975207	0.015419988870368084	A_23_P83328, A_23_P34915, A_23_P79518, A_23_P39602, A_23_P53557, A_24_P32935, A_23_P37910, A_24_P89457, A_23_P106194, A_23_P362659, A_32_P66881, A_24_P71373, A_23_P329261, A_24_P243749, A_24_P79054, A_23_P26847, A_23_P47704, A_23_P146922	618	257	16650	1.886970647123267	1.0	0.25057481914348134	0.24243212093897576
GOTERM_BP_FAT	GO:0035924~cellular response to vascular endothelial growth factor stimulus	6	0.8264462809917356	0.015498157156648134	A_23_P60387, A_23_P78802, A_23_P154507, A_32_P205110, A_24_P50801, A_23_P201483	618	40	16650	4.04126213592233	1.0	0.2512042266866377	0.2430410752071818
GOTERM_BP_FAT	GO:0032147~activation of protein kinase activity	20	2.7548209366391188	0.015561046572822337	A_24_P265506, A_24_P577694, A_23_P134125, A_23_P159920, A_23_P154507, A_24_P68585, A_23_P79518, A_24_P270814, A_23_P37910, A_23_P207037, A_24_P399630, A_23_P201483, A_23_P304237, A_32_P66881, A_23_P40952, A_24_P386622, A_24_P339944, A_23_P70095, A_24_P97342, A_23_P146922	618	298	16650	1.8081709780413109	1.0	0.25158341794131545	0.24340794423427425
GOTERM_BP_FAT	GO:0048146~positive regulation of fibroblast proliferation	7	0.9641873278236914	0.01571959304330319	A_32_P148345, A_24_P89457, A_23_P41344, A_24_P339944, A_24_P79054, A_23_P70095, A_23_P146922	618	55	16650	3.428949691085614	1.0	0.252901818873615	0.2446835023105321
GOTERM_BP_FAT	GO:0006820~anion transport	28	3.8567493112947657	0.0157219969032891	A_23_P103465, A_24_P257971, A_24_P301837, A_23_P79518, A_24_P343559, A_24_P134266, A_24_P820037, A_24_P145629, A_23_P331895, A_23_P100539, A_24_P327181, A_23_P24774, A_32_P141238, A_23_P78750, A_23_P208870, A_23_P420692, A_24_P102821, A_24_P212234, A_23_P69020, A_24_P2361, A_23_P39602, A_23_P16225, A_24_P191312, A_23_P65041, A_24_P187651, A_23_P75811, A_24_P126471, A_23_P101774	618	468	16650	1.611899427433408	1.0	0.252901818873615	0.2446835023105321
GOTERM_BP_FAT	GO:0048332~mesoderm morphogenesis	8	1.1019283746556474	0.01589952365930055	A_23_P211227, A_24_P202497, A_24_P326398, A_24_P256380, A_24_P167970, A_32_P205110, A_24_P399630, A_24_P942630	618	71	16650	3.0356898673594968	1.0	0.2551132637525051	0.24682308390999821
GOTERM_BP_FAT	GO:0030182~neuron differentiation	61	8.402203856749312	0.01603528878946547	A_23_P211079, A_23_P427114, A_23_P83351, A_23_P57829, A_23_P56978, A_23_P70719, A_24_P141227, A_23_P19673, A_24_P385336, A_24_P167970, A_24_P62659, A_24_P97197, A_24_P160466, A_23_P347432, A_23_P308021, A_23_P98282, A_23_P422350, A_24_P341187, A_24_P577694, A_23_P152462, A_23_P201086, A_23_P84230, A_24_P204819, A_23_P139143, A_23_P109034, A_24_P342591, A_23_P41987, A_23_P121265, A_23_P26847, A_23…	618	1226	16650	1.340494781355422	1.0	0.2566451999720981	0.24830523821476305
GOTERM_BP_FAT	GO:0015849~organic acid transport	11	1.5151515151515151	0.01609995234122792	A_23_P379630, A_23_P78750, A_23_P208870, A_24_P257971, A_23_P75811, A_24_P252996, A_24_P212234, A_23_P39602, A_24_P32935, A_24_P191312, A_24_P820037	618	123	16650	2.40942457968269	1.0	0.2570098889467399	0.24865807622900438
GOTERM_BP_FAT	GO:0006875~cellular metal ion homeostasis	29	3.994490358126722	0.016190377075079736	A_23_P27571, A_23_P148410, A_24_P31275, A_23_P142096, A_23_P89431, A_24_P399630, A_23_P93973, A_23_P101829, A_23_P208706, A_23_P162486, A_23_P19673, A_24_P148717, A_23_P348264, A_23_P416395, A_23_P329261, A_23_P70571, A_23_P363365, A_23_P316960, A_23_P4808, A_23_P337642, A_23_P201086, A_24_P202319, A_23_P68423, A_23_P72989, A_24_P187651, A_24_P71373, A_24_P79054, A_24_P97342, A_23_P122896	618	491	16650	1.5912641132620173	1.0	0.2570098889467399	0.24865807622900438
GOTERM_BP_FAT	GO:0050867~positive regulation of cell activation	21	2.8925619834710745	0.016195467314773577	A_23_P126266, A_23_P134419, A_24_P209047, A_24_P102821, A_23_P56604, A_23_P79518, A_23_P338479, A_23_P207842, A_23_P89431, A_23_P116557, A_24_P366509, A_24_P355944, A_24_P89457, A_23_P203743, A_23_P362659, A_23_P162486, A_23_P376096, A_32_P66881, A_24_P79054, A_23_P70095, A_23_P146922	618	320	16650	1.7680521844660195	1.0	0.2570098889467399	0.24865807622900438
GOTERM_BP_FAT	GO:0048640~negative regulation of developmental growth	9	1.2396694214876034	0.016259809300712115	A_23_P23438, A_23_P374844, A_23_P89727, A_23_P168993, A_23_P34176, A_23_P6818, A_23_P416395, A_23_P34093, A_23_P95165	618	88	16650	2.755406001765225	1.0	0.2570098889467399	0.24865807622900438
GOTERM_BP_FAT	GO:0048145~regulation of fibroblast proliferation	9	1.2396694214876034	0.016259809300712115	A_32_P148345, A_24_P89457, A_23_P41344, A_23_P208706, A_24_P339944, A_23_P207037, A_24_P79054, A_23_P70095, A_23_P146922	618	88	16650	2.755406001765225	1.0	0.2570098889467399	0.24865807622900438
GOTERM_BP_FAT	GO:0008104~protein localization	111	15.289256198347106	0.016468850900222515	A_23_P27571, A_23_P427114, A_23_P329924, A_23_P38468, A_24_P357465, A_23_P207336, A_23_P116557, A_23_P55926, A_23_P208706, A_23_P116430, A_23_P130182, A_32_P112910, A_24_P386622, A_23_P118174, A_23_P35082, A_23_P134419, A_23_P407614, A_23_P1519, A_23_P422350, A_23_P430411, A_23_P201086, A_23_P38732, A_23_P51853, A_23_P338479, A_23_P6398, A_23_P70127, A_24_P135483, A_23_P139143, A_24_P342591, A_23…	618	2448	16650	1.2216233580810965	1.0	0.2592446962184878	0.2508202610352496
GOTERM_BP_FAT	GO:1903829~positive regulation of cellular protein localization	23	3.1680440771349865	0.016482590575900714	A_24_P100761, A_23_P208870, A_24_P148094, A_23_P154507, A_23_P79518, A_23_P89431, A_23_P166051, A_23_P116557, A_24_P399630, A_24_P228717, A_24_P295601, A_23_P22499, A_24_P17302, A_23_P139143, A_32_P112910, A_32_P66881, A_23_P118174, A_23_P106463, A_24_P71373, A_24_P79054, A_23_P389897, A_23_P35082, A_23_P146922	618	363	16650	1.707052876514483	1.0	0.2592446962184878	0.2508202610352496
GOTERM_BP_FAT	GO:0030168~platelet activation	13	1.790633608815427	0.016819363858306624	A_24_P196851, A_24_P314451, A_23_P37910, A_24_P366509, A_24_P270829, A_23_P375372, A_24_P228717, A_23_P162486, A_32_P66881, A_23_P40952, A_24_P386622, A_24_P339944, A_23_P146922	618	161	16650	2.1754206114695775	1.0	0.26389001915619015	0.2553146292087284
GOTERM_BP_FAT	GO:0097028~dendritic cell differentiation	6	0.8264462809917356	0.017127999434130826	A_23_P142345, A_23_P53557, A_24_P79054, A_23_P370682, A_23_P116557, A_23_P146922	618	41	16650	3.9426947667534926	1.0	0.26614079693430104	0.25749226554255844
GOTERM_BP_FAT	GO:0009268~response to pH	6	0.8264462809917356	0.017127999434130826	A_23_P69329, A_23_P93658, A_23_P24774, A_24_P71373, A_23_P141459, A_32_P159612	618	41	16650	3.9426947667534926	1.0	0.26614079693430104	0.25749226554255844
GOTERM_BP_FAT	GO:0002886~regulation of myeloid leukocyte mediated immunity	6	0.8264462809917356	0.017127999434130826	A_24_P228717, A_23_P203743, A_24_P102821, A_23_P207037, A_23_P14769, A_23_P116557	618	41	16650	3.9426947667534926	1.0	0.26614079693430104	0.25749226554255844
GOTERM_BP_FAT	GO:0009966~regulation of signal transduction	122	16.804407713498623	0.01716003586014401	A_23_P141917, A_23_P78802, A_23_P38468, A_23_P56978, A_24_P394246, A_23_P116557, A_23_P55926, A_24_P270829, A_23_P50638, A_23_P208706, A_23_P130182, A_24_P355720, A_24_P326398, A_24_P386622, A_24_P109644, A_23_P348323, A_23_P26759, A_23_P35082, A_23_P134419, A_23_P407614, A_23_P38732, A_24_P41371, A_24_P270814, A_24_P398432, A_24_P309317, A_23_P201483, A_24_P366509, A_24_P204819, A_24_P135483, A_…	618	2728	16650	1.2048728753238618	1.0	0.26614079693430104	0.25749226554255844
GOTERM_BP_FAT	GO:0010959~regulation of metal ion transport	21	2.8925619834710745	0.017225278452875456	A_23_P134419, A_23_P374844, A_24_P31275, A_23_P201086, A_23_P89431, A_24_P399630, A_23_P206684, A_23_P68423, A_23_P208706, A_23_P19673, A_23_P162486, A_24_P148717, A_23_P365767, A_24_P327181, A_23_P24774, A_24_P71373, A_24_P339944, A_23_P416395, A_23_P329261, A_24_P79054, A_23_P34093	618	322	16650	1.757070493879274	1.0	0.26614079693430104	0.25749226554255844
GOTERM_BP_FAT	GO:0042063~gliogenesis	17	2.3415977961432506	0.017246978453630823	A_23_P211079, A_23_P208870, A_23_P338372, A_23_P60387, A_23_P38732, A_32_P98732, A_23_P70719, A_24_P87763, A_23_P37910, A_23_P89431, A_24_P343559, A_23_P73702, A_32_P66881, A_24_P116805, A_24_P62659, A_23_P100795, A_24_P79054, A_23_P26847	618	240	16650	1.908373786407767	1.0	0.26614079693430104	0.25749226554255844
GOTERM_BP_FAT	GO:0009968~negative regulation of signal transduction	55	7.575757575757576	0.01725528243859754	A_23_P38468, A_24_P148094, A_23_P56978, A_23_P55926, A_23_P206960, A_24_P270829, A_23_P73702, A_23_P208706, A_24_P40626, A_24_P386622, A_23_P348323, A_23_P347432, A_23_P35082, A_23_P128698, A_23_P407614, A_23_P38732, A_24_P134195, A_23_P140760, A_23_P168993, A_24_P120115, A_24_P291588, A_23_P26847, A_23_P123071, A_23_P164141, A_23_P79518, A_23_P77859, A_23_P207037, A_24_P399630, A_23_P162486, A_2…	618	1089	16650	1.3606943218593703	1.0	0.26614079693430104	0.25749226554255844
GOTERM_BP_FAT	GO:0032386~regulation of intracellular transport	28	3.8567493112947657	0.017383638752796835	A_24_P148094, A_23_P79518, A_23_P37910, A_23_P207037, A_23_P89431, A_23_P116557, A_24_P399630, A_24_P228717, A_24_P89457, A_32_P112910, A_23_P82929, A_23_P80008, A_23_P96285, A_24_P100761, A_23_P208870, A_24_P206776, A_23_P201086, A_23_P154507, A_23_P14769, A_23_P166051, A_24_P295601, A_24_P17302, A_23_P203743, A_32_P66881, A_23_P106463, A_24_P71373, A_24_P79054, A_23_P146922	618	472	16650	1.598239262794142	1.0	0.26747289578578703	0.25878107640938863
GOTERM_BP_FAT	GO:0048593~camera-type eye morphogenesis	10	1.3774104683195594	0.01785803322369567	A_24_P34611, A_23_P208706, A_23_P164451, A_24_P326398, A_23_P1505, A_23_P98070, A_24_P385336, A_23_P366812, A_23_P26847, A_23_P308021	618	107	16650	2.517920333907994	1.0	0.2741100521323889	0.2652025512232203
GOTERM_BP_FAT	GO:0043123~positive regulation of I-kappaB kinase/NF-kappaB signaling	14	1.9283746556473829	0.0181703808534356	A_23_P159920, A_23_P79518, A_24_P394246, A_24_P41371, A_23_P53557, A_23_P166051, A_23_P116557, A_23_P362659, A_23_P376096, A_32_P66881, A_24_P48204, A_24_P256380, A_24_P120115, A_23_P26759	618	182	16650	2.0724421209858104	1.0	0.2782339568182326	0.26919244519164326
GOTERM_BP_FAT	GO:0043549~regulation of kinase activity	42	5.785123966942149	0.018251668934156702	A_23_P1505, A_23_P134125, A_23_P159920, A_23_P56978, A_24_P68585, A_23_P79518, A_23_P37910, A_23_P207037, A_24_P399630, A_24_P270829, A_24_P228717, A_24_P89457, A_23_P208706, A_23_P162486, A_24_P128683, A_23_P426989, A_24_P386622, A_23_P118174, A_23_P70095, A_23_P347432, A_23_P35082, A_23_P128698, A_23_P63816, A_23_P134419, A_23_P407614, A_24_P265506, A_24_P577694, A_23_P154507, A_24_P270814, A_2…	618	788	16650	1.4359814696170716	1.0	0.2788084678910748	0.2697482869093711
GOTERM_BP_FAT	GO:0048010~vascular endothelial growth factor receptor signaling pathway	9	1.2396694214876034	0.018401158575730905	A_24_P76546, A_23_P78802, A_23_P210538, A_23_P79518, A_24_P270814, A_32_P205110, A_23_P89431, A_24_P50801, A_23_P201483	618	90	16650	2.6941747572815533	1.0	0.28041956968278914	0.2713070342158602
GOTERM_BP_FAT	GO:0002683~negative regulation of immune system process	24	3.3057851239669422	0.01849140280809953	A_23_P126266, A_23_P368711, A_23_P374844, A_23_P60387, A_23_P39237, A_23_P338479, A_23_P207842, A_23_P96827, A_23_P207037, A_23_P89431, A_23_P55926, A_23_P206960, A_23_P116557, A_23_P109034, A_24_P65722, A_23_P162486, A_23_P376096, A_32_P66881, A_23_P139123, A_23_P97541, A_23_P82929, A_24_P79054, A_23_P26847, A_23_P70095	618	388	16650	1.6664998498648782	1.0	0.2811222813546396	0.27198691051627066
GOTERM_BP_FAT	GO:0051154~negative regulation of striated muscle cell differentiation	5	0.6887052341597797	0.018862509453264537	A_23_P89727, A_23_P60387, A_24_P120115, A_23_P82929, A_23_P34093	618	28	16650	4.811026352288487	1.0	0.28279042115910885	0.27360084232395415
GOTERM_BP_FAT	GO:0035066~positive regulation of histone acetylation	5	0.6887052341597797	0.018862509453264537	A_23_P15299, A_24_P386622, A_23_P79518, A_23_P37910, A_24_P79054	618	28	16650	4.811026352288487	1.0	0.28279042115910885	0.27360084232395415
GOTERM_BP_FAT	GO:0071156~regulation of cell cycle arrest	10	1.3774104683195594	0.018865782901502592	A_23_P208870, A_24_P89457, A_23_P208706, A_23_P151150, A_23_P160438, A_24_P79054, A_23_P152218, A_23_P62901, A_24_P399630, A_24_P379165	618	108	16650	2.494606256742179	1.0	0.28279042115910885	0.27360084232395415
GOTERM_BP_FAT	GO:0046677~response to antibiotic	6	0.8264462809917356	0.018867492777491564	A_23_P72989, A_23_P69329, A_23_P168993, A_24_P71373, A_24_P353619, A_23_P89431	618	42	16650	3.8488210818307906	1.0	0.28279042115910885	0.27360084232395415
GOTERM_BP_FAT	GO:0070265~necrotic cell death	6	0.8264462809917356	0.018867492777491564	A_23_P208706, A_23_P376096, A_32_P66881, A_23_P134125, A_24_P120115, A_23_P166051	618	42	16650	3.8488210818307906	1.0	0.28279042115910885	0.27360084232395415
GOTERM_BP_FAT	GO:0043300~regulation of leukocyte degranulation	6	0.8264462809917356	0.018867492777491564	A_24_P228717, A_23_P203743, A_24_P102821, A_23_P207037, A_23_P14769, A_23_P116557	618	42	16650	3.8488210818307906	1.0	0.28279042115910885	0.27360084232395415
GOTERM_BP_FAT	GO:0046651~lymphocyte proliferation	18	2.479338842975207	0.01894061438259894	A_23_P134419, A_24_P209047, A_24_P408704, A_23_P374844, A_23_P79518, A_23_P338479, A_23_P207037, A_23_P116557, A_24_P228717, A_24_P89457, A_23_P208706, A_23_P109034, A_23_P362659, A_23_P162486, A_23_P376096, A_32_P66881, A_24_P79054, A_23_P70095	618	263	16650	1.8439218871128504	1.0	0.28321998501679635	0.2740164470421532
GOTERM_BP_FAT	GO:0002757~immune response-activating signal transduction	29	3.994490358126722	0.019106450606571963	A_24_P235988, A_24_P76546, A_23_P78802, A_24_P85775, A_23_P142096, A_23_P159920, A_23_P164141, A_24_P365526, A_23_P37910, A_23_P207037, A_23_P206960, A_23_P116557, A_24_P399630, A_23_P397391, A_24_P277747, A_23_P208706, A_23_P362659, A_23_P162486, A_23_P20196, A_23_P376096, A_24_P71244, A_23_P430411, A_23_P210538, A_24_P270814, A_23_P166051, A_23_P201483, A_24_P227415, A_32_P66881, A_23_P96331, A…	618	498	16650	1.5688969470113463	1.0	0.28503065658984406	0.27576827889532324
GOTERM_BP_FAT	GO:0010770~positive regulation of cell morphogenesis involved in differentiation	13	1.790633608815427	0.019169799971004563	A_23_P65918, A_23_P83328, A_23_P60387, A_24_P270814, A_24_P343559, A_23_P375372, A_24_P134195, A_24_P326398, A_23_P253068, A_23_P300484, A_23_P121265, A_24_P79054, A_23_P389897	618	164	16650	2.1356263319914754	1.0	0.28530753695163336	0.27603616173201195
GOTERM_BP_FAT	GO:0051223~regulation of protein transport	40	5.5096418732782375	0.019444951728656235	A_23_P1505, A_23_P329924, A_24_P148094, A_23_P79518, A_23_P17706, A_23_P89431, A_23_P55926, A_23_P116557, A_24_P399630, A_23_P206684, A_23_P385835, A_23_P170857, A_24_P228717, A_23_P397391, A_24_P89457, A_32_P112910, A_23_P365767, A_24_P386622, A_24_P256380, A_23_P24774, A_23_P82929, A_24_P100761, A_23_P208870, A_23_P407614, A_24_P209047, A_23_P376704, A_23_P201086, A_23_P154507, A_23_P338479, A_…	618	746	16650	1.4445977250839428	1.0	0.28872807112247134	0.2793455419666862
GOTERM_BP_FAT	GO:0051149~positive regulation of muscle cell differentiation	9	1.2396694214876034	0.019544285960126973	A_23_P83328, A_24_P355944, A_24_P297537, A_23_P138881, A_23_P134125, A_23_P38732, A_23_P160438, A_24_P79054, A_23_P67151	618	91	16650	2.66456844126747	1.0	0.2895281431767647	0.2801196148192152
GOTERM_BP_FAT	GO:0048015~phosphatidylinositol-mediated signaling	14	1.9283746556473829	0.01970115917343729	A_23_P134419, A_32_P507710, A_24_P917886, A_24_P265506, A_24_P102821, A_24_P343559, A_24_P366509, A_23_P41344, A_23_P203743, A_24_P355720, A_23_P162486, A_24_P71244, A_24_P339944, A_23_P26847	618	184	16650	2.0499155761924865	1.0	0.2906422104963231	0.28119747932320865
GOTERM_BP_FAT	GO:0006661~phosphatidylinositol biosynthetic process	11	1.5151515151515151	0.019713811578603857	A_23_P134419, A_23_P501339, A_24_P390833, A_24_P355720, A_23_P201086, A_23_P16469, A_23_P66715, A_24_P71244, A_24_P339944, A_24_P366509, A_23_P77593	618	127	16650	2.3335371913462275	1.0	0.2906422104963231	0.28119747932320865
GOTERM_BP_FAT	GO:0035239~tube morphogenesis	22	3.0303030303030303	0.01975637003844708	A_23_P126266, A_24_P100761, A_23_P128698, A_23_P83328, A_23_P1505, A_23_P60387, A_23_P78802, A_23_P154507, A_23_P407142, A_23_P207842, A_24_P399630, A_24_P355944, A_23_P109072, A_23_P73702, A_23_P208706, A_23_P109034, A_23_P164451, A_24_P327181, A_24_P291588, A_24_P79054, A_23_P26847, A_23_P347432	618	348	16650	1.7032139270170739	1.0	0.2906422104963231	0.28119747932320865
GOTERM_BP_FAT	GO:0098662~inorganic cation transmembrane transport	35	4.820936639118457	0.01988959356554277	A_23_P27571, A_24_P31275, A_23_P66180, A_23_P302568, A_23_P87279, A_32_P159612, A_24_P399630, A_23_P206684, A_23_P93973, A_23_P208706, A_23_P93658, A_23_P162486, A_23_P365767, A_23_P24774, A_23_P329261, A_23_P70571, A_23_P34093, A_23_P78750, A_23_P134419, A_23_P374844, A_23_P111978, A_23_P337642, A_23_P201086, A_23_P154801, A_24_P202319, A_23_P68423, A_24_P329353, A_23_P75811, A_24_P71373, A_24_P…	618	635	16650	1.484978212674872	1.0	0.2916163976959522	0.2821400092621905
GOTERM_BP_FAT	GO:0050806~positive regulation of synaptic transmission	10	1.3774104683195594	0.01991414960718041	A_23_P338372, A_24_P265506, A_23_P139143, A_23_P152462, A_23_P53724, A_23_P70719, A_23_P141459, A_24_P343559, A_23_P89431, A_23_P347432	618	109	16650	2.4717199608087643	1.0	0.2916163976959522	0.2821400092621905
GOTERM_BP_FAT	GO:0043405~regulation of MAP kinase activity	21	2.8925619834710745	0.019964232481703485	A_23_P128698, A_24_P265506, A_23_P134125, A_23_P159920, A_24_P68585, A_23_P79518, A_24_P270814, A_23_P37910, A_23_P207037, A_24_P366509, A_23_P201483, A_23_P304237, A_23_P162486, A_32_P66881, A_23_P40952, A_24_P386622, A_24_P291588, A_24_P339944, A_24_P79054, A_23_P70095, A_24_P97342	618	327	16650	1.7302039725661351	1.0	0.29167926813864953	0.28220083666224444
GOTERM_BP_FAT	GO:0000902~cell morphogenesis	61	8.402203856749312	0.020113695597974598	A_24_P76546, A_23_P427114, A_23_P57829, A_23_P70719, A_24_P365526, A_23_P152218, A_24_P270829, A_23_P92349, A_23_P19673, A_24_P326398, A_23_P64712, A_23_P347432, A_23_P308021, A_23_P98282, A_23_P422350, A_23_P430411, A_24_P363278, A_24_P577694, A_23_P111995, A_24_P270814, A_24_P398432, A_24_P134195, A_24_P342591, A_23_P41987, A_23_P121265, A_23_P104583, A_23_P26847, A_23_P213385, A_23_P95165, A_2…	618	1240	16650	1.325360162856248	1.0	0.29298243808750263	0.28346165870224155
GOTERM_BP_FAT	GO:1902105~regulation of leukocyte differentiation	17	2.3415977961432506	0.020145417249972708	A_23_P126266, A_24_P209047, A_23_P368711, A_23_P50241, A_23_P56604, A_23_P207842, A_23_P96827, A_23_P116557, A_24_P366509, A_23_P106194, A_24_P65722, A_23_P162486, A_32_P66881, A_24_P148717, A_24_P79054, A_23_P70095, A_23_P146922	618	244	16650	1.8770889702371478	1.0	0.29298243808750263	0.28346165870224155
GOTERM_BP_FAT	GO:0032943~mononuclear cell proliferation	18	2.479338842975207	0.02022601493456693	A_23_P134419, A_24_P209047, A_24_P408704, A_23_P374844, A_23_P79518, A_23_P338479, A_23_P207037, A_23_P116557, A_24_P228717, A_24_P89457, A_23_P208706, A_23_P109034, A_23_P362659, A_23_P162486, A_23_P376096, A_32_P66881, A_24_P79054, A_23_P70095	618	265	16650	1.8300054955119986	1.0	0.29318683729186107	0.283659415734653
GOTERM_BP_FAT	GO:0010975~regulation of neuron projection development	25	3.443526170798898	0.020251524082954296	A_23_P427114, A_23_P57829, A_23_P56978, A_24_P343559, A_23_P170857, A_23_P300484, A_24_P167970, A_23_P389897, A_23_P347432, A_23_P65918, A_23_P338372, A_24_P265506, A_23_P152462, A_23_P201086, A_23_P55917, A_23_P150147, A_23_P14769, A_23_P23438, A_23_P139600, A_23_P304237, A_23_P253068, A_23_P6818, A_23_P32064, A_23_P121265, A_23_P95165	618	413	16650	1.630856390606267	1.0	0.29318683729186107	0.283659415734653
GOTERM_BP_FAT	GO:0016049~cell growth	26	3.581267217630854	0.020834061266428436	A_23_P57829, A_23_P159227, A_24_P89457, A_23_P69329, A_23_P209519, A_23_P62752, A_23_P82929, A_23_P347432, A_23_P35082, A_23_P34093, A_23_P374844, A_23_P34597, A_23_P89727, A_24_P206776, A_23_P55917, A_24_P50801, A_23_P23438, A_23_P139600, A_23_P75811, A_23_P253068, A_23_P6818, A_24_P71373, A_23_P121265, A_24_P79054, A_23_P26847, A_23_P95165	618	436	16650	1.606617974525697	1.0	0.2999276937114959	0.2901812207761302
GOTERM_BP_FAT	GO:0071229~cellular response to acid chemical	13	1.790633608815427	0.02086767802583197	A_24_P102821, A_23_P56978, A_23_P207842, A_24_P32935, A_23_P89431, A_24_P343559, A_23_P397391, A_23_P32064, A_23_P121265, A_23_P160438, A_24_P243749, A_23_P26847, A_23_P35082	618	166	16650	2.1098958942566384	1.0	0.2999276937114959	0.2901812207761302
GOTERM_BP_FAT	GO:0016525~negative regulation of angiogenesis	8	1.1019283746556474	0.02093525497495474	A_23_P23438, A_23_P60387, A_23_P62752, A_23_P154507, A_32_P205110, A_23_P389897, A_23_P89431, A_24_P379165	618	75	16650	2.8737864077669903	1.0	0.2999276937114959	0.2901812207761302
GOTERM_BP_FAT	GO:0031032~actomyosin structure organization	12	1.6528925619834711	0.020971182319363117	A_23_P351, A_23_P109034, A_24_P76546, A_23_P78734, A_24_P120115, A_24_P386622, A_23_P300484, A_23_P154507, A_24_P186943, A_24_P398432, A_23_P254888, A_23_P65041	618	147	16650	2.199326332474737	1.0	0.2999276937114959	0.2901812207761302
GOTERM_BP_FAT	GO:0051251~positive regulation of lymphocyte activation	19	2.6170798898071626	0.020978827547090857	A_23_P126266, A_23_P134419, A_24_P209047, A_23_P56604, A_23_P79518, A_23_P338479, A_23_P207842, A_23_P89431, A_23_P116557, A_24_P366509, A_24_P355944, A_24_P89457, A_23_P362659, A_23_P162486, A_23_P376096, A_32_P66881, A_24_P79054, A_23_P70095, A_23_P146922	618	287	16650	1.7836000135313421	1.0	0.2999276937114959	0.2901812207761302
GOTERM_BP_FAT	GO:0032268~regulation of cellular protein metabolic process	106	14.600550964187327	0.020999647000836293	A_23_P364890, A_23_P144071, A_23_P78802, A_23_P56978, A_23_P116557, A_23_P55926, A_24_P270829, A_23_P208706, A_23_P209519, A_24_P355720, A_24_P326398, A_24_P128683, A_24_P386622, A_23_P118174, A_23_P35082, A_23_P134419, A_23_P407614, A_23_P430411, A_24_P49533, A_23_P202053, A_23_P38732, A_24_P270814, A_24_P87763, A_24_P309317, A_23_P201483, A_24_P366509, A_23_P41344, A_23_P49865, A_23_P97541, A_2…	618	2346	16650	1.217316812752961	1.0	0.2999276937114959	0.2901812207761302
GOTERM_BP_FAT	GO:0001933~negative regulation of protein phosphorylation	24	3.3057851239669422	0.021116656325286948	A_23_P128698, A_23_P407614, A_23_P83328, A_23_P1505, A_23_P34915, A_23_P154507, A_23_P56978, A_23_P79518, A_23_P207037, A_24_P270829, A_24_P134195, A_24_P89457, A_23_P208706, A_23_P304237, A_23_P162486, A_32_P66881, A_23_P118174, A_23_P426989, A_24_P386622, A_23_P151150, A_23_P90172, A_24_P97197, A_24_P79054, A_23_P347432	618	393	16650	1.6452975616986585	1.0	0.30092416284581175	0.29114530857437015
GOTERM_BP_FAT	GO:0035909~aorta morphogenesis	5	0.6887052341597797	0.02125624307958034	A_32_P83845, A_23_P83328, A_24_P355944, A_23_P164451, A_23_P60387	618	29	16650	4.645128891864747	1.0	0.30156407219805514	0.2917644233840838
GOTERM_BP_FAT	GO:2000758~positive regulation of peptidyl-lysine acetylation	5	0.6887052341597797	0.02125624307958034	A_23_P15299, A_24_P386622, A_23_P79518, A_23_P37910, A_24_P79054	618	29	16650	4.645128891864747	1.0	0.30156407219805514	0.2917644233840838
GOTERM_BP_FAT	GO:0032760~positive regulation of tumor necrosis factor production	7	0.9641873278236914	0.021603858354974106	A_23_P376096, A_23_P362659, A_32_P66881, A_24_P102821, A_23_P89431, A_23_P116557, A_23_P201483	618	59	16650	3.196478525588284	1.0	0.305814617158189	0.2958768423149009
GOTERM_BP_FAT	GO:0032870~cellular response to hormone stimulus	34	4.683195592286501	0.021687619246798826	A_24_P102895, A_23_P123071, A_24_P148094, A_23_P39237, A_24_P68585, A_23_P79518, A_23_P37910, A_23_P89431, A_23_P55926, A_24_P399630, A_23_P73702, A_23_P106194, A_23_P395172, A_24_P7965, A_23_P158596, A_24_P116805, A_23_P100795, A_23_P389897, A_24_P241815, A_32_P83845, A_23_P208870, A_23_P338372, A_24_P577694, A_23_P60387, A_23_P82296, A_23_P39602, A_23_P207842, A_24_P379165, A_24_P71373, A_23_P3…	618	616	16650	1.487044508889169	1.0	0.3062153986158913	0.2962645999481536
GOTERM_BP_FAT	GO:0061351~neural precursor cell proliferation	11	1.5151515151515151	0.02172831399911819	A_24_P210675, A_24_P34611, A_23_P338372, A_23_P304237, A_23_P60387, A_24_P342591, A_23_P38732, A_24_P79054, A_23_P84230, A_23_P62901, A_23_P65041	618	129	16650	2.297358320162565	1.0	0.3062153986158913	0.2962645999481536
GOTERM_BP_FAT	GO:0003158~endothelium development	10	1.3774104683195594	0.022136059291458995	A_32_P83845, A_23_P83328, A_24_P134195, A_23_P362659, A_23_P304237, A_23_P60387, A_23_P78802, A_24_P201153, A_23_P79518, A_24_P942630	618	111	16650	2.4271844660194173	1.0	0.3111513756688218	0.30104017711883024
GOTERM_BP_FAT	GO:0048017~inositol lipid-mediated signaling	14	1.9283746556473829	0.022176251892251975	A_23_P134419, A_32_P507710, A_24_P917886, A_24_P265506, A_24_P102821, A_24_P343559, A_24_P366509, A_23_P41344, A_23_P203743, A_24_P355720, A_23_P162486, A_24_P71244, A_24_P339944, A_23_P26847	618	187	16650	2.017029230050361	1.0	0.3111513756688218	0.30104017711883024
GOTERM_BP_FAT	GO:0051345~positive regulation of hydrolase activity	47	6.473829201101928	0.02227862042699298	A_24_P31275, A_23_P78802, A_23_P38468, A_24_P115971, A_23_P55926, A_23_P116557, A_23_P101829, A_23_P208706, A_23_P209519, A_24_P355720, A_24_P386622, A_24_P100761, A_23_P98282, A_23_P208870, A_24_P102821, A_24_P398432, A_23_P41344, A_23_P49546, A_24_P272845, A_23_P41987, A_24_P291588, A_24_P339944, A_24_P272761, A_23_P103465, A_23_P123071, A_24_P25530, A_23_P134125, A_24_P68585, A_23_P37359, A_23…	618	917	16650	1.3808747392828027	1.0	0.31190068597790177	0.3017651377836434
GOTERM_BP_FAT	GO:0033674~positive regulation of kinase activity	29	3.994490358126722	0.022371945394538895	A_23_P134125, A_23_P159920, A_24_P68585, A_23_P79518, A_23_P37910, A_23_P207037, A_24_P399630, A_24_P89457, A_23_P208706, A_24_P386622, A_23_P70095, A_23_P128698, A_23_P134419, A_24_P265506, A_24_P577694, A_23_P154507, A_24_P270814, A_24_P366509, A_23_P201483, A_23_P41344, A_23_P109034, A_23_P304237, A_32_P66881, A_23_P40952, A_24_P291588, A_24_P339944, A_24_P79054, A_24_P97342, A_23_P146922	618	505	16650	1.5471498606171294	1.0	0.31235984240672027	0.3022093734305521
GOTERM_BP_FAT	GO:0023061~signal release	25	3.443526170798898	0.02240948947878668	A_24_P301837, A_23_P1505, A_23_P329924, A_23_P79518, A_23_P385835, A_23_P397391, A_23_P365767, A_24_P386622, A_24_P256380, A_23_P24774, A_23_P82929, A_23_P347432, A_23_P374844, A_23_P76234, A_23_P420692, A_23_P152462, A_23_P55917, A_23_P33847, A_23_P375372, A_23_P111395, A_23_P139143, A_23_P40952, A_23_P141459, A_23_P47704, A_23_P122896	618	417	16650	1.6152126842215546	1.0	0.31235984240672027	0.3022093734305521
GOTERM_BP_FAT	GO:0090307~mitotic spindle assembly	6	0.8264462809917356	0.022685677765977613	A_23_P130182, A_23_P148475, A_23_P50232, A_32_P51787, A_23_P65041, A_23_P143190	618	44	16650	3.6738746690202997	1.0	0.3137405610284411	0.30354522411589996
GOTERM_BP_FAT	GO:0043113~receptor clustering	6	0.8264462809917356	0.022685677765977613	A_23_P430411, A_23_P38732, A_23_P154507, A_23_P71649, A_24_P79054, A_23_P347432	618	44	16650	3.6738746690202997	1.0	0.3137405610284411	0.30354522411589996
GOTERM_BP_FAT	GO:0050766~positive regulation of phagocytosis	6	0.8264462809917356	0.022685677765977613	A_24_P408704, A_32_P162187, A_23_P79518, A_23_P320021, A_23_P89431, A_23_P146922	618	44	16650	3.6738746690202997	1.0	0.3137405610284411	0.30354522411589996
GOTERM_BP_FAT	GO:0051347~positive regulation of transferase activity	35	4.820936639118457	0.022705557085417796	A_23_P134125, A_23_P159920, A_24_P68585, A_23_P164141, A_23_P79518, A_23_P37910, A_23_P207037, A_24_P399630, A_24_P145629, A_24_P89457, A_23_P208706, A_23_P130182, A_24_P386622, A_23_P118174, A_23_P70095, A_23_P128698, A_23_P134419, A_24_P265506, A_24_P577694, A_32_P12104, A_23_P154507, A_24_P270814, A_24_P366509, A_23_P201483, A_23_P41344, A_23_P109034, A_23_P304237, A_32_P66881, A_23_P253068, A…	618	640	16650	1.4733768203883495	1.0	0.3137405610284411	0.30354522411589996
GOTERM_BP_FAT	GO:0015698~inorganic anion transport	12	1.6528925619834711	0.022916957789546104	A_23_P78750, A_23_P331895, A_24_P102821, A_24_P327181, A_23_P69020, A_24_P2361, A_24_P126471, A_23_P16225, A_23_P101774, A_32_P141238, A_24_P191312, A_23_P65041	618	149	16650	2.169805173649573	1.0	0.3157688774357475	0.30550762820039434
GOTERM_BP_FAT	GO:0034976~response to endoplasmic reticulum stress	18	2.479338842975207	0.023013654695617853	A_23_P63816, A_24_P196851, A_23_P316960, A_24_P191790, A_23_P113789, A_23_P134125, A_23_P34915, A_24_P68585, A_24_P87763, A_23_P89431, A_24_P17302, A_23_P209519, A_23_P208706, A_23_P75973, A_23_P416395, A_23_P90172, A_24_P147765, A_23_P35082	618	269	16650	1.8027935178835675	1.0	0.3157688774357475	0.30550762820039434
GOTERM_BP_FAT	GO:0035966~response to topologically incorrect protein	14	1.9283746556473829	0.02305063234028612	A_24_P196851, A_23_P114903, A_24_P191790, A_23_P34915, A_24_P68585, A_23_P89431, A_23_P170901, A_23_P112241, A_24_P17302, A_23_P209519, A_23_P208706, A_23_P75973, A_23_P416395, A_23_P90172	618	188	16650	2.0063003511671145	1.0	0.3157688774357475	0.30550762820039434
GOTERM_BP_FAT	GO:0048588~developmental cell growth	14	1.9283746556473829	0.02305063234028612	A_23_P374844, A_23_P89727, A_23_P57829, A_23_P55917, A_24_P50801, A_23_P23438, A_23_P139600, A_23_P253068, A_23_P6818, A_23_P121265, A_23_P26847, A_23_P347432, A_23_P34093, A_23_P95165	618	188	16650	2.0063003511671145	1.0	0.3157688774357475	0.30550762820039434
GOTERM_BP_FAT	GO:0061045~negative regulation of wound healing	7	0.9641873278236914	0.023278832095848138	A_23_P375372, A_32_P148345, A_23_P139123, A_23_P16469, A_24_P339944, A_23_P96827, A_24_P270829	618	60	16650	3.1432038834951457	1.0	0.3182106447436752	0.3078700476538886
GOTERM_BP_FAT	GO:0010632~regulation of epithelial cell migration	13	1.790633608815427	0.023620436553610687	A_24_P100761, A_23_P338372, A_23_P60387, A_23_P78802, A_23_P56529, A_23_P154507, A_24_P50801, A_23_P23438, A_23_P69329, A_24_P355720, A_24_P339944, A_24_P79054, A_23_P26847	618	169	16650	2.0724421209858104	1.0	0.3210316951706885	0.3105994250136505
GOTERM_BP_FAT	GO:0003203~endocardial cushion morphogenesis	5	0.6887052341597797	0.02382770677148674	A_32_P83845, A_23_P83328, A_23_P164451, A_23_P60387, A_23_P26847	618	30	16650	4.490291262135922	1.0	0.3210316951706885	0.3105994250136505
GOTERM_BP_FAT	GO:2000177~regulation of neural precursor cell proliferation	8	1.1019283746556474	0.02382820003322027	A_24_P34611, A_23_P338372, A_23_P304237, A_23_P60387, A_23_P38732, A_24_P79054, A_23_P84230, A_23_P62901	618	77	16650	2.799142604967848	1.0	0.3210316951706885	0.3105994250136505
GOTERM_BP_FAT	GO:0030316~osteoclast differentiation	8	1.1019283746556474	0.02382820003322027	A_23_P368711, A_32_P148345, A_23_P106194, A_23_P203743, A_24_P65722, A_32_P66881, A_24_P148717, A_24_P241815	618	77	16650	2.799142604967848	1.0	0.3210316951706885	0.3105994250136505
GOTERM_BP_FAT	GO:2000181~negative regulation of blood vessel morphogenesis	8	1.1019283746556474	0.02382820003322027	A_23_P23438, A_23_P60387, A_23_P62752, A_23_P154507, A_32_P205110, A_23_P389897, A_23_P89431, A_24_P379165	618	77	16650	2.799142604967848	1.0	0.3210316951706885	0.3105994250136505
GOTERM_BP_FAT	GO:0010976~positive regulation of neuron projection development	16	2.203856749311295	0.023838584803349938	A_23_P65918, A_24_P265506, A_23_P201086, A_23_P57829, A_23_P56978, A_23_P55917, A_23_P14769, A_24_P343559, A_23_P170857, A_23_P139600, A_23_P304237, A_23_P253068, A_23_P300484, A_23_P121265, A_23_P389897, A_23_P347432	618	229	16650	1.8823928435154957	1.0	0.3210316951706885	0.3105994250136505
GOTERM_BP_FAT	GO:0060548~negative regulation of cell death	46	6.336088154269973	0.02384284384249836	A_32_P51787, A_23_P159920, A_23_P164141, A_23_P79518, A_24_P365526, A_32_P159612, A_23_P89431, A_24_P343559, A_24_P89457, A_23_P208706, A_23_P130182, A_23_P362659, A_24_P355720, A_24_P386622, A_23_P118174, A_23_P82929, A_24_P116805, A_23_P100795, A_23_P389897, A_23_P70095, A_23_P348323, A_23_P128698, A_23_P316960, A_23_P338372, A_23_P376704, A_24_P206776, A_24_P265506, A_23_P60387, A_23_P16469, A…	618	897	16650	1.381628080657207	1.0	0.3210316951706885	0.3105994250136505
GOTERM_BP_FAT	GO:1902107~positive regulation of leukocyte differentiation	11	1.5151515151515151	0.023888386736406024	A_23_P126266, A_24_P209047, A_23_P106194, A_24_P148717, A_23_P56604, A_23_P207842, A_24_P79054, A_23_P70095, A_23_P116557, A_24_P366509, A_23_P146922	618	131	16650	2.2622841473356554	1.0	0.3210316951706885	0.3105994250136505
GOTERM_BP_FAT	GO:0046649~lymphocyte activation	35	4.820936639118457	0.024391159039679672	A_23_P126266, A_24_P235988, A_23_P79518, A_23_P207037, A_23_P89431, A_23_P116557, A_24_P228717, A_24_P355944, A_24_P89457, A_23_P208706, A_23_P362659, A_23_P162486, A_23_P376096, A_24_P71244, A_23_P70095, A_23_P134419, A_24_P209047, A_24_P408704, A_23_P374844, A_23_P430411, A_24_P265506, A_23_P50241, A_23_P56604, A_23_P338479, A_23_P207842, A_23_P170534, A_24_P366509, A_23_P23438, A_23_P140760, A…	618	643	16650	1.4665025895000678	1.0	0.32709828017423054	0.3164688698137807
GOTERM_BP_FAT	GO:0014020~primary neural tube formation	9	1.2396694214876034	0.02462416043723923	A_23_P73702, A_23_P109072, A_23_P109034, A_24_P291588, A_23_P407142, A_23_P207842, A_24_P79054, A_24_P399630, A_23_P347432	618	95	16650	2.5523760858456823	1.0	0.32802238272044876	0.3173629426540228
GOTERM_BP_FAT	GO:0045446~endothelial cell differentiation	9	1.2396694214876034	0.02462416043723923	A_32_P83845, A_23_P83328, A_24_P134195, A_23_P362659, A_23_P304237, A_23_P60387, A_24_P201153, A_23_P79518, A_24_P942630	618	95	16650	2.5523760858456823	1.0	0.32802238272044876	0.3173629426540228
GOTERM_BP_FAT	GO:0002768~immune response-regulating cell surface receptor signaling pathway	24	3.3057851239669422	0.02470591749701999	A_24_P235988, A_24_P76546, A_23_P78802, A_24_P85775, A_23_P142096, A_23_P159920, A_24_P68585, A_24_P365526, A_23_P164141, A_23_P37910, A_23_P207037, A_24_P399630, A_23_P397391, A_23_P208706, A_23_P106194, A_23_P20196, A_23_P162486, A_24_P71244, A_23_P210538, A_24_P270814, A_23_P166051, A_24_P227415, A_23_P203743, A_23_P96331, A_23_P40952	618	399	16650	1.6205562449813853	1.0	0.32802238272044876	0.3173629426540228
GOTERM_BP_FAT	GO:1902850~microtubule cytoskeleton organization involved in mitosis	6	0.8264462809917356	0.024769037062564496	A_23_P130182, A_23_P148475, A_23_P50232, A_32_P51787, A_23_P65041, A_23_P143190	618	45	16650	3.592233009708737	1.0	0.32802238272044876	0.3173629426540228
GOTERM_BP_FAT	GO:0045840~positive regulation of mitotic nuclear division	6	0.8264462809917356	0.024769037062564496	A_23_P41344, A_23_P1505, A_23_P79518, A_24_P339944, A_24_P79054, A_24_P185029	618	45	16650	3.592233009708737	1.0	0.32802238272044876	0.3173629426540228
GOTERM_BP_FAT	GO:0038083~peptidyl-tyrosine autophosphorylation	6	0.8264462809917356	0.024769037062564496	A_23_P253602, A_23_P141917, A_23_P56978, A_24_P365526, A_23_P37910, A_23_P14769	618	45	16650	3.592233009708737	1.0	0.32802238272044876	0.3173629426540228
GOTERM_BP_FAT	GO:0051493~regulation of cytoskeleton organization	25	3.443526170798898	0.025011374264604855	A_24_P76546, A_24_P365526, A_23_P37910, A_23_P20196, A_23_P118174, A_23_P99996, A_24_P100761, A_23_P98282, A_23_P12405, A_23_P201086, A_23_P154507, A_24_P270814, A_23_P343826, A_23_P150147, A_24_P398432, A_23_P14769, A_24_P134195, A_23_P109034, A_23_P96331, A_23_P72387, A_24_P71373, A_23_P121265, A_23_P104583, A_24_P186943, A_24_P79054	618	422	16650	1.5960750931762757	1.0	0.328183184388302	0.31751851889876065
GOTERM_BP_FAT	GO:0042108~positive regulation of cytokine biosynthetic process	7	0.9641873278236914	0.02503877984501017	A_23_P41344, A_23_P376096, A_23_P362659, A_32_P66881, A_24_P102821, A_23_P79518, A_23_P201483	618	61	16650	3.091675950978832	1.0	0.328183184388302	0.31751851889876065
GOTERM_BP_FAT	GO:0030166~proteoglycan biosynthetic process	7	0.9641873278236914	0.02503877984501017	A_23_P307310, A_23_P383986, A_23_P80473, A_23_P397055, A_23_P43273, A_23_P26759, A_24_P210637	618	61	16650	3.091675950978832	1.0	0.328183184388302	0.31751851889876065
GOTERM_BP_FAT	GO:0006027~glycosaminoglycan catabolic process	7	0.9641873278236914	0.02503877984501017	A_23_P307310, A_23_P69329, A_23_P109034, A_24_P71373, A_23_P106562, A_24_P285032, A_24_P79054	618	61	16650	3.091675950978832	1.0	0.328183184388302	0.31751851889876065
GOTERM_BP_FAT	GO:1903557~positive regulation of tumor necrosis factor superfamily cytokine production	7	0.9641873278236914	0.02503877984501017	A_23_P376096, A_23_P362659, A_32_P66881, A_24_P102821, A_23_P89431, A_23_P116557, A_23_P201483	618	61	16650	3.091675950978832	1.0	0.328183184388302	0.31751851889876065
GOTERM_BP_FAT	GO:0051707~response to other organism	43	5.922865013774105	0.025165644830539374	A_24_P235988, A_23_P39237, A_23_P159920, A_23_P79518, A_24_P365526, A_23_P17706, A_23_P37910, A_23_P89431, A_23_P206960, A_23_P116557, A_23_P9018, A_23_P69329, A_23_P106194, A_23_P362659, A_23_P376096, A_23_P24774, A_23_P389897, A_24_P241815, A_23_P132856, A_23_P4808, A_24_P408704, A_24_P102821, A_23_P60387, A_23_P201086, A_23_P87545, A_24_P322741, A_23_P53557, A_23_P207842, A_23_P6398, A_23_P202…	618	829	16650	1.3974609718106974	1.0	0.32849417534945863	0.3178194038742093
GOTERM_BP_FAT	GO:0043207~response to external biotic stimulus	43	5.922865013774105	0.025165644830539374	A_24_P235988, A_23_P39237, A_23_P159920, A_23_P79518, A_24_P365526, A_23_P17706, A_23_P37910, A_23_P89431, A_23_P206960, A_23_P116557, A_23_P9018, A_23_P69329, A_23_P106194, A_23_P362659, A_23_P376096, A_23_P24774, A_23_P389897, A_24_P241815, A_23_P132856, A_23_P4808, A_24_P408704, A_24_P102821, A_23_P60387, A_23_P201086, A_23_P87545, A_24_P322741, A_23_P53557, A_23_P207842, A_23_P6398, A_23_P202…	618	829	16650	1.3974609718106974	1.0	0.32849417534945863	0.3178194038742093
GOTERM_BP_FAT	GO:0010648~negative regulation of cell communication	58	7.988980716253444	0.02522166154492523	A_23_P38468, A_24_P148094, A_23_P56978, A_23_P55926, A_23_P206960, A_24_P270829, A_23_P73702, A_23_P208706, A_24_P40626, A_24_P386622, A_23_P24774, A_23_P348323, A_23_P347432, A_23_P35082, A_23_P128698, A_23_P407614, A_23_P201086, A_23_P38732, A_24_P134195, A_23_P140760, A_23_P168993, A_24_P120115, A_24_P291588, A_23_P26847, A_23_P123071, A_23_P164141, A_23_P79518, A_23_P77859, A_23_P207037, A_24…	618	1182	16650	1.3220146863141293	1.0	0.3285521146036272	0.3178754603300086
GOTERM_BP_FAT	GO:0032627~interleukin-23 production	3	0.4132231404958678	0.025437713136294025	A_23_P362659, A_32_P66881, A_23_P17706	618	7	16650	11.54646324549237	1.0	0.33069027077182234	0.31994413481424505
GOTERM_BP_FAT	GO:0008217~regulation of blood pressure	13	1.790633608815427	0.02559836101244084	A_23_P83328, A_24_P102821, A_23_P1505, A_32_P159612, A_24_P111054, A_24_P396375, A_23_P137157, A_23_P19673, A_23_P168993, A_23_P158596, A_23_P62752, A_24_P339944, A_23_P146922	618	171	16650	2.0482030318514735	1.0	0.33210093614918157	0.32130895910320345
GOTERM_BP_FAT	GO:0006629~lipid metabolic process	64	8.81542699724518	0.025746678284980375	A_24_P257971, A_24_P102895, A_23_P325726, A_23_P78762, A_23_P60599, A_23_P153461, A_23_P77833, A_23_P329924, A_23_P55926, A_23_P501339, A_24_P145629, A_23_P108294, A_23_P208706, A_23_P143662, A_24_P355720, A_32_P154021, A_24_P99216, A_23_P26511, A_24_P71244, A_23_P163711, A_23_P35082, A_23_P53198, A_23_P134419, A_23_P208870, A_23_P1519, A_23_P23380, A_24_P341187, A_24_P390833, A_23_P57236, A_23_P…	618	1330	16650	1.2964449959851085	1.0	0.33260613525979427	0.3217977412254493
GOTERM_BP_FAT	GO:0001935~endothelial cell proliferation	10	1.3774104683195594	0.025793958129905956	A_23_P50638, A_23_P83328, A_23_P123071, A_23_P111995, A_23_P78802, A_23_P154507, A_24_P339944, A_23_P389897, A_23_P89431, A_24_P50801	618	114	16650	2.3633111905978534	1.0	0.33260613525979427	0.3217977412254493
GOTERM_BP_FAT	GO:0097530~granulocyte migration	10	1.3774104683195594	0.025793958129905956	A_24_P215804, A_24_P228717, A_23_P430411, A_24_P71244, A_23_P79518, A_23_P17706, A_23_P502336, A_23_P207037, A_23_P89431, A_23_P70095	618	114	16650	2.3633111905978534	1.0	0.33260613525979427	0.3217977412254493
GOTERM_BP_FAT	GO:0023057~negative regulation of signaling	58	7.988980716253444	0.02584615964734665	A_23_P38468, A_24_P148094, A_23_P56978, A_23_P55926, A_23_P206960, A_24_P270829, A_23_P73702, A_23_P208706, A_24_P40626, A_24_P386622, A_23_P24774, A_23_P348323, A_23_P347432, A_23_P35082, A_23_P128698, A_23_P407614, A_23_P201086, A_23_P38732, A_24_P134195, A_23_P140760, A_23_P168993, A_24_P120115, A_24_P291588, A_23_P26847, A_23_P123071, A_23_P164141, A_23_P79518, A_23_P77859, A_23_P207037, A_24…	618	1186	16650	1.3175559521275724	1.0	0.33260613525979427	0.3217977412254493
GOTERM_BP_FAT	GO:0003279~cardiac septum development	9	1.2396694214876034	0.02602594914973345	A_32_P83845, A_23_P83328, A_23_P109072, A_23_P92349, A_23_P164451, A_23_P60387, A_24_P291588, A_23_P407142, A_23_P207842	618	96	16650	2.5257888349514563	1.0	0.33424454855605257	0.3233829125197727
GOTERM_BP_FAT	GO:0002694~regulation of leukocyte activation	27	3.71900826446281	0.026620280429603946	A_23_P126266, A_23_P79518, A_23_P207037, A_23_P89431, A_23_P116557, A_24_P228717, A_24_P355944, A_24_P89457, A_23_P362659, A_23_P162486, A_23_P376096, A_23_P70095, A_23_P134419, A_24_P209047, A_23_P374844, A_23_P50241, A_24_P102821, A_23_P56604, A_23_P338479, A_23_P207842, A_23_P14769, A_24_P366509, A_23_P109034, A_23_P203743, A_32_P66881, A_24_P79054, A_23_P146922	618	468	16650	1.5543315907393578	1.0	0.3400863386637657	0.3290348673759479
GOTERM_BP_FAT	GO:1901699~cellular response to nitrogen compound	31	4.2699724517906334	0.026692564584516326	A_24_P102895, A_23_P123071, A_24_P301837, A_23_P134125, A_24_P148094, A_24_P68585, A_23_P79518, A_23_P37910, A_23_P89431, A_24_P343559, A_24_P399630, A_23_P158596, A_24_P116805, A_23_P100795, A_23_P389897, A_23_P35082, A_23_P208870, A_24_P265506, A_24_P102821, A_24_P577694, A_23_P82296, A_24_P32935, A_24_P379165, A_23_P304237, A_23_P26522, A_24_P71373, A_23_P32064, A_23_P101774, A_24_P243749, A_2…	618	558	16650	1.4967637540453076	1.0	0.3400863386637657	0.3290348673759479
GOTERM_BP_FAT	GO:0055065~metal ion homeostasis	31	4.2699724517906334	0.026692564584516326	A_23_P27571, A_23_P148410, A_24_P31275, A_32_P98732, A_23_P142096, A_23_P89431, A_24_P399630, A_23_P93973, A_23_P101829, A_23_P208706, A_23_P162486, A_23_P19673, A_24_P148717, A_23_P62752, A_23_P348264, A_23_P416395, A_23_P329261, A_23_P70571, A_23_P363365, A_23_P316960, A_23_P4808, A_23_P337642, A_23_P201086, A_24_P202319, A_23_P68423, A_23_P72989, A_24_P187651, A_24_P71373, A_24_P79054, A_24_P9…	618	558	16650	1.4967637540453076	1.0	0.3400863386637657	0.3290348673759479
GOTERM_BP_FAT	GO:0002366~leukocyte activation involved in immune response	15	2.066115702479339	0.026694375091347384	A_23_P126266, A_24_P235988, A_24_P408704, A_24_P102821, A_23_P207842, A_23_P14769, A_23_P207037, A_23_P116557, A_23_P23438, A_24_P228717, A_24_P227415, A_23_P203743, A_23_P376096, A_32_P66881, A_24_P71244, A_24_P79054	618	212	16650	1.9062557244916651	1.0	0.3400863386637657	0.3290348673759479
GOTERM_BP_FAT	GO:0019725~cellular homeostasis	43	5.922865013774105	0.02676227071886581	A_23_P27571, A_24_P102895, A_23_P148410, A_24_P31275, A_23_P142096, A_23_P89431, A_23_P152218, A_24_P399630, A_23_P385835, A_23_P93973, A_23_P101829, A_23_P208706, A_23_P162486, A_23_P19673, A_24_P148717, A_24_P386622, A_23_P366812, A_23_P348264, A_23_P416395, A_23_P329261, A_23_P70571, A_23_P35082, A_23_P363365, A_23_P78750, A_23_P53198, A_23_P316960, A_23_P4808, A_23_P337642, A_23_P201086, A_24…	618	833	16650	1.3907504749472606	1.0	0.3402131811293089	0.3291575879591727
GOTERM_BP_FAT	GO:0071375~cellular response to peptide hormone stimulus	19	2.6170798898071626	0.026867946544964192	A_23_P208870, A_24_P102895, A_23_P123071, A_24_P577694, A_24_P148094, A_23_P82296, A_24_P68585, A_23_P79518, A_23_P37910, A_23_P89431, A_24_P379165, A_24_P399630, A_23_P158596, A_24_P71373, A_24_P116805, A_23_P100795, A_24_P243749, A_24_P79054, A_23_P389897, A_23_P47704	618	295	16650	1.7352311996050684	1.0	0.3402131811293089	0.3291575879591727
GOTERM_BP_FAT	GO:0055024~regulation of cardiac muscle tissue development	7	0.9641873278236914	0.026885256375244238	A_23_P68423, A_24_P355944, A_23_P89727, A_23_P164451, A_23_P60387, A_24_P79054, A_23_P34093	618	62	16650	3.0418102098340123	1.0	0.3402131811293089	0.3291575879591727
GOTERM_BP_FAT	GO:1900047~negative regulation of hemostasis	6	0.8264462809917356	0.02697137464211946	A_23_P375372, A_32_P148345, A_23_P139123, A_23_P16469, A_24_P339944, A_24_P270829	618	46	16650	3.5141409877585477	1.0	0.3402131811293089	0.3291575879591727
GOTERM_BP_FAT	GO:0030195~negative regulation of blood coagulation	6	0.8264462809917356	0.02697137464211946	A_23_P375372, A_32_P148345, A_23_P139123, A_23_P16469, A_24_P339944, A_24_P270829	618	46	16650	3.5141409877585477	1.0	0.3402131811293089	0.3291575879591727
GOTERM_BP_FAT	GO:0034767~positive regulation of ion transmembrane transport	10	1.3774104683195594	0.02710304709036555	A_23_P68423, A_23_P374844, A_23_P208706, A_24_P102821, A_24_P31275, A_24_P327181, A_23_P201086, A_24_P71373, A_23_P329261, A_23_P34093	618	115	16650	2.342760658505698	1.0	0.34084822483091953	0.3297719952328033
GOTERM_BP_FAT	GO:0006812~cation transport	49	6.749311294765841	0.02712873626205278	A_23_P27571, A_24_P31275, A_23_P66180, A_23_P302568, A_23_P87279, A_23_P206960, A_23_P206684, A_23_P208706, A_23_P19673, A_23_P24774, A_23_P78750, A_23_P134419, A_23_P201086, A_23_P154801, A_23_P379630, A_24_P202319, A_23_P111395, A_24_P329353, A_23_P49546, A_23_P75811, A_24_P339944, A_23_P128855, A_23_P347541, A_23_P148410, A_24_P25530, A_32_P159612, A_24_P399630, A_23_P89431, A_23_P93973, A_23_…	618	975	16650	1.353995519044063	1.0	0.34084822483091953	0.3297719952328033
GOTERM_BP_FAT	GO:2000377~regulation of reactive oxygen species metabolic process	12	1.6528925619834711	0.02719928082127214	A_24_P206776, A_23_P430411, A_23_P79518, A_24_P228717, A_24_P89457, A_23_P376096, A_32_P66881, A_23_P151150, A_24_P339944, A_24_P116805, A_23_P100795, A_24_P79054, A_23_P34093	618	153	16650	2.1130782410051396	1.0	0.34106184809351087	0.3299786765777563
GOTERM_BP_FAT	GO:0060322~head development	38	5.234159779614325	0.0274116332810936	A_23_P211079, A_23_P83351, A_24_P419039, A_23_P403284, A_23_P37910, A_24_P343559, A_24_P820037, A_23_P208706, A_24_P256380, A_23_P121011, A_24_P62659, A_23_P34093, A_23_P78750, A_23_P98282, A_24_P210675, A_23_P1519, A_24_P34611, A_23_P338372, A_23_P35444, A_24_P202497, A_23_P60387, A_23_P38732, A_23_P39602, A_23_P43273, A_23_P207842, A_32_P205110, A_23_P84230, A_24_P50801, A_24_P342591, A_23_P409…	618	720	16650	1.421925566343042	1.0	0.34304932023686885	0.33190156367658125
GOTERM_BP_FAT	GO:0045088~regulation of innate immune response	22	3.0303030303030303	0.02757914413989858	A_24_P235988, A_23_P430411, A_23_P141917, A_23_P69383, A_23_P159920, A_24_P365526, A_23_P164141, A_23_P55926, A_23_P206960, A_23_P116557, A_24_P399630, A_24_P366509, A_23_P201483, A_23_P397391, A_24_P227415, A_24_P277747, A_23_P41344, A_23_P362659, A_23_P162486, A_23_P376096, A_32_P66881, A_23_P139123, A_23_P40952	618	360	16650	1.646440129449838	1.0	0.3444689179826548	0.3332750300670489
GOTERM_BP_FAT	GO:0008285~negative regulation of cell proliferation	35	4.820936639118457	0.0276902152638042	A_23_P123071, A_23_P38468, A_23_P79518, A_23_P207037, A_23_P116557, A_24_P355944, A_24_P89457, A_23_P208706, A_23_P92349, A_23_P209519, A_23_P162486, A_23_P82929, A_23_P145863, A_24_P116805, A_23_P100795, A_23_P389897, A_23_P128698, A_23_P83328, A_23_P338372, A_23_P374844, A_24_P265506, A_23_P126593, A_23_P60387, A_23_P154507, A_23_P338479, A_23_P301942, A_23_P207842, A_24_P379165, A_23_P41344, A…	618	651	16650	1.4484810523019103	1.0	0.34517939575427153	0.3339624200994624
GOTERM_BP_FAT	GO:0051048~negative regulation of secretion	14	1.9283746556473829	0.02781067157196232	A_23_P407614, A_23_P376704, A_24_P301837, A_23_P60387, A_23_P9565, A_23_P79518, A_23_P207037, A_23_P116557, A_24_P327181, A_23_P24774, A_23_P82929, A_23_P70095, A_23_P47704, A_23_P146922	618	193	16650	1.954323658131697	1.0	0.3453293916440545	0.33410754171150836
GOTERM_BP_FAT	GO:0045665~negative regulation of neuron differentiation	14	1.9283746556473829	0.02781067157196232	A_23_P211079, A_24_P34611, A_23_P338372, A_23_P427114, A_23_P152462, A_23_P60387, A_23_P54469, A_23_P23438, A_23_P6818, A_24_P167970, A_24_P97197, A_23_P389897, A_23_P26847, A_23_P95165	618	193	16650	1.954323658131697	1.0	0.3453293916440545	0.33410754171150836
GOTERM_BP_FAT	GO:0031667~response to nutrient levels	24	3.3057851239669422	0.027967176908284055	A_24_P100761, A_24_P257971, A_24_P265506, A_23_P8142, A_23_P39237, A_23_P34915, A_23_P207336, A_23_P39602, A_24_P87763, A_23_P207842, A_24_P32935, A_23_P89431, A_24_P379165, A_24_P89457, A_23_P168993, A_32_P162187, A_24_P353619, A_23_P416395, A_23_P141459, A_24_P243749, A_24_P79054, A_23_P47704, A_23_P34093, A_23_P146922	618	404	16650	1.6004998558108237	1.0	0.3465971146026643	0.3353340686493281
GOTERM_BP_FAT	GO:0045787~positive regulation of cell cycle	21	2.8925619834710745	0.028024864246577103	A_23_P338372, A_23_P1505, A_23_P50232, A_23_P113789, A_23_P56978, A_23_P79518, A_23_P207842, A_24_P379165, A_23_P152218, A_24_P399630, A_23_P65041, A_24_P89457, A_23_P208706, A_23_P41344, A_23_P130182, A_24_P339944, A_23_P160438, A_24_P79054, A_23_P62901, A_24_P185029, A_23_P363365	618	339	16650	1.66895781424521	1.0	0.3466376412634877	0.3353732783527275
GOTERM_BP_FAT	GO:0060485~mesenchyme development	16	2.203856749311295	0.028172811639539847	A_32_P83845, A_23_P83328, A_23_P60387, A_23_P111995, A_23_P159227, A_23_P37910, A_32_P205110, A_24_P50801, A_23_P23438, A_23_P164451, A_24_P326398, A_23_P6818, A_24_P79054, A_23_P26847, A_23_P213385, A_23_P95165	618	234	16650	1.8421707742096092	1.0	0.347792267720676	0.3364903839815583
GOTERM_BP_FAT	GO:0016202~regulation of striated muscle tissue development	10	1.3774104683195594	0.028458277080913613	A_23_P68423, A_24_P355944, A_23_P89727, A_23_P164451, A_23_P60387, A_23_P138881, A_23_P113789, A_23_P160438, A_24_P79054, A_23_P34093	618	116	16650	2.3225644459323735	1.0	0.3506367988499414	0.3392424790129025
GOTERM_BP_FAT	GO:0002263~cell activation involved in immune response	15	2.066115702479339	0.028615830840896205	A_23_P126266, A_24_P235988, A_24_P408704, A_24_P102821, A_23_P207842, A_23_P14769, A_23_P207037, A_23_P116557, A_23_P23438, A_24_P228717, A_24_P227415, A_23_P203743, A_23_P376096, A_32_P66881, A_24_P71244, A_24_P79054	618	214	16650	1.8884402504309954	1.0	0.3511465708877623	0.3397356854601694
GOTERM_BP_FAT	GO:0048477~oogenesis	8	1.1019283746556474	0.028665026194919372	A_23_P134419, A_23_P361381, A_23_P142421, A_23_P41344, A_23_P49865, A_23_P50232, A_32_P536872, A_23_P301942	618	80	16650	2.6941747572815538	1.0	0.3511465708877623	0.3397356854601694
GOTERM_BP_FAT	GO:0046364~monosaccharide biosynthetic process	8	1.1019283746556474	0.028665026194919372	A_23_P53198, A_23_P383986, A_23_P34915, A_23_P2645, A_23_P55174, A_23_P35082, A_23_P126623, A_23_P34093	618	80	16650	2.6941747572815538	1.0	0.3511465708877623	0.3397356854601694
GOTERM_BP_FAT	GO:0035914~skeletal muscle cell differentiation	7	0.9641873278236914	0.028819725641806588	A_23_P106194, A_23_P60387, A_23_P34915, A_24_P87763, A_23_P80008, A_23_P160438, A_23_P62901	618	63	16650	2.993527508090615	1.0	0.35168898915384667	0.3402604772614062
GOTERM_BP_FAT	GO:0060411~cardiac septum morphogenesis	7	0.9641873278236914	0.028819725641806588	A_32_P83845, A_23_P83328, A_23_P92349, A_23_P164451, A_23_P60387, A_24_P291588, A_23_P207842	618	63	16650	2.993527508090615	1.0	0.35168898915384667	0.3402604772614062
GOTERM_BP_FAT	GO:0002279~mast cell activation involved in immune response	6	0.8264462809917356	0.02929455264493017	A_24_P228717, A_23_P203743, A_24_P71244, A_23_P207037, A_23_P14769, A_23_P116557	618	47	16650	3.4393720305721955	1.0	0.354722044980095	0.3431949706769742
GOTERM_BP_FAT	GO:0072132~mesenchyme morphogenesis	6	0.8264462809917356	0.02929455264493017	A_32_P83845, A_23_P83328, A_23_P164451, A_23_P60387, A_32_P205110, A_23_P26847	618	47	16650	3.4393720305721955	1.0	0.354722044980095	0.3431949706769742
GOTERM_BP_FAT	GO:1903556~negative regulation of tumor necrosis factor superfamily cytokine production	6	0.8264462809917356	0.02929455264493017	A_23_P376704, A_32_P66881, A_23_P338479, A_23_P207842, A_23_P116557, A_23_P146922	618	47	16650	3.4393720305721955	1.0	0.354722044980095	0.3431949706769742
GOTERM_BP_FAT	GO:0060042~retina morphogenesis in camera-type eye	6	0.8264462809917356	0.02929455264493017	A_24_P326398, A_23_P1505, A_23_P98070, A_24_P385336, A_23_P26847, A_23_P308021	618	47	16650	3.4393720305721955	1.0	0.354722044980095	0.3431949706769742
GOTERM_BP_FAT	GO:0010941~regulation of cell death	71	9.77961432506887	0.02938441082381213	A_23_P171054, A_32_P51787, A_23_P930, A_23_P329924, A_23_P39237, A_23_P159920, A_24_P365526, A_23_P116557, A_24_P89457, A_23_P208706, A_23_P130182, A_23_P19673, A_24_P355720, A_24_P386622, A_23_P118174, A_23_P348323, A_23_P128698, A_23_P338479, A_23_P53557, A_32_P205110, A_24_P309317, A_23_P166051, A_23_P170901, A_24_P120115, A_24_P243749, A_23_P26847, A_23_P62901, A_23_P1505, A_23_P134125, A_23_…	618	1509	16650	1.2676368970642165	1.0	0.354722044980095	0.3431949706769742
GOTERM_BP_FAT	GO:0033006~regulation of mast cell activation involved in immune response	5	0.6887052341597797	0.029513765123932553	A_24_P228717, A_23_P203743, A_23_P207037, A_23_P14769, A_23_P116557	618	32	16650	4.2096480582524265	1.0	0.354722044980095	0.3431949706769742
GOTERM_BP_FAT	GO:0043304~regulation of mast cell degranulation	5	0.6887052341597797	0.029513765123932553	A_24_P228717, A_23_P203743, A_23_P207037, A_23_P14769, A_23_P116557	618	32	16650	4.2096480582524265	1.0	0.354722044980095	0.3431949706769742
GOTERM_BP_FAT	GO:0032633~interleukin-4 production	5	0.6887052341597797	0.029513765123932553	A_23_P170857, A_23_P134419, A_23_P60387, A_23_P207842, A_23_P116557	618	32	16650	4.2096480582524265	1.0	0.354722044980095	0.3431949706769742
GOTERM_BP_FAT	GO:0001101~response to acid chemical	18	2.479338842975207	0.029976761090914225	A_24_P265506, A_24_P102821, A_23_P56978, A_23_P39602, A_24_P87763, A_23_P207842, A_24_P32935, A_23_P89431, A_24_P343559, A_23_P397391, A_23_P32064, A_23_P121265, A_23_P141459, A_23_P160438, A_24_P243749, A_23_P26847, A_23_P47704, A_23_P35082	618	278	16650	1.7444296989592791	1.0	0.35960822626953604	0.347922370251044
GOTERM_BP_FAT	GO:0016485~protein processing	16	2.203856749311295	0.03006241157045443	A_23_P29067, A_23_P930, A_32_P51787, A_23_P6066, A_23_P37359, A_23_P3368, A_24_P396375, A_23_P375372, A_24_P187651, A_23_P143662, A_23_P139123, A_23_P97541, A_32_P162187, A_23_P26468, A_24_P53282, A_23_P146922	618	236	16650	1.8265591574790192	1.0	0.3599578227514938	0.34826060621938093
GOTERM_BP_FAT	GO:0045621~positive regulation of lymphocyte differentiation	8	1.1019283746556474	0.03041455466014521	A_23_P126266, A_23_P56604, A_23_P207842, A_24_P79054, A_23_P70095, A_23_P116557, A_24_P366509, A_23_P146922	618	81	16650	2.660913340524991	1.0	0.3634910191090525	0.35167898756186666
GOTERM_BP_FAT	GO:0000122~negative regulation of transcription from RNA polymerase II promoter	39	5.371900826446281	0.03060196878681765	A_23_P211079, A_24_P102895, A_23_P39237, A_23_P4679, A_23_P55926, A_23_P206684, A_23_P422849, A_23_P130182, A_24_P65722, A_23_P34176, A_23_P118174, A_24_P116805, A_24_P167970, A_23_P100795, A_24_P241815, A_23_P348323, A_32_P83845, A_23_P84910, A_23_P83328, A_23_P338372, A_23_P60387, A_23_P125082, A_23_P34915, A_24_P41371, A_23_P89621, A_23_P207842, A_23_P202156, A_23_P112241, A_23_P70445, A_23_P1…	618	748	16650	1.4047167852136442	1.0	0.3650459572509896	0.3531833963167737
GOTERM_BP_FAT	GO:0002685~regulation of leukocyte migration	12	1.6528925619834711	0.030769558970287172	A_23_P134419, A_24_P228717, A_23_P362659, A_24_P102821, A_24_P148717, A_23_P82929, A_23_P207037, A_24_P79054, A_23_P89431, A_23_P70095, A_23_P116557, A_23_P146922	618	156	16650	2.0724421209858104	1.0	0.3657271020913716	0.35384240662309624
GOTERM_BP_FAT	GO:0008219~cell death	89	12.258953168044078	0.030773897444423104	A_32_P144342, A_23_P171054, A_23_P78802, A_32_P51787, A_23_P930, A_23_P329924, A_23_P39237, A_23_P159920, A_24_P394246, A_24_P365526, A_23_P116557, A_24_P89457, A_23_P208706, A_23_P130182, A_23_P19673, A_24_P355720, A_24_P385336, A_24_P386622, A_23_P118174, A_23_P348323, A_23_P128698, A_23_P208870, A_23_P430411, A_23_P119266, A_23_P338479, A_23_P53557, A_32_P205110, A_24_P309317, A_23_P166051, A_…	618	1958	16650	1.2246248896734335	1.0	0.3657271020913716	0.35384240662309624
GOTERM_BP_FAT	GO:0033043~regulation of organelle organization	56	7.7134986225895315	0.031100984029806843	A_23_P364890, A_32_P148345, A_24_P76546, A_23_P78802, A_24_P148094, A_24_P365526, A_23_P501134, A_23_P208706, A_23_P130182, A_32_P112910, A_24_P386622, A_23_P118174, A_24_P100761, A_23_P98282, A_23_P12405, A_23_P208870, A_24_P363278, A_23_P201086, A_24_P270814, A_23_P343826, A_24_P398432, A_23_P70127, A_24_P134195, A_23_P142421, A_23_P41344, A_23_P109034, A_23_P96331, A_23_P72387, A_24_P283928, A…	618	1152	16650	1.3096682847896441	1.0	0.3689260116757348	0.3569373642005578
GOTERM_BP_FAT	GO:0048634~regulation of muscle organ development	10	1.3774104683195594	0.0313100174635424	A_23_P68423, A_24_P355944, A_23_P89727, A_23_P164451, A_23_P60387, A_23_P138881, A_23_P113789, A_23_P160438, A_24_P79054, A_23_P34093	618	118	16650	2.2831989468487737	1.0	0.370027479114592	0.3580030382705229
GOTERM_BP_FAT	GO:0001704~formation of primary germ layer	10	1.3774104683195594	0.0313100174635424	A_23_P144071, A_23_P211227, A_23_P430411, A_24_P202497, A_24_P326398, A_24_P256380, A_24_P167970, A_32_P205110, A_24_P399630, A_24_P942630	618	118	16650	2.2831989468487737	1.0	0.370027479114592	0.3580030382705229
GOTERM_BP_FAT	GO:0050803~regulation of synapse structure or activity	16	2.203856749311295	0.03142104224944544	A_23_P65918, A_23_P338372, A_24_P265506, A_23_P152462, A_23_P201086, A_23_P38732, A_23_P53724, A_23_P207842, A_23_P71649, A_32_P159612, A_24_P343559, A_23_P170857, A_23_P139143, A_23_P253068, A_23_P32064, A_23_P141459	618	237	16650	1.8188521568145508	1.0	0.37065192431290267	0.35860719145061526
GOTERM_BP_FAT	GO:0032656~regulation of interleukin-13 production	4	0.5509641873278237	0.03153532811229169	A_23_P170857, A_23_P207842, A_23_P17706, A_23_P116557	618	19	16650	5.6719468574348495	1.0	0.3713124585495343	0.35924626091691997
GOTERM_BP_FAT	GO:0070661~leukocyte proliferation	18	2.479338842975207	0.03213961943631893	A_23_P134419, A_24_P209047, A_24_P408704, A_23_P374844, A_23_P79518, A_23_P338479, A_23_P207037, A_23_P116557, A_24_P228717, A_24_P89457, A_23_P208706, A_23_P109034, A_23_P362659, A_23_P162486, A_23_P376096, A_32_P66881, A_24_P79054, A_23_P70095	618	280	16650	1.7319694868238558	1.0	0.37772947566301024	0.36545475015873347
GOTERM_BP_FAT	GO:0032989~cellular component morphogenesis	63	8.677685950413224	0.032394589251462075	A_24_P76546, A_23_P427114, A_23_P57829, A_23_P70719, A_24_P365526, A_23_P152218, A_24_P270829, A_23_P208706, A_23_P92349, A_23_P19673, A_24_P326398, A_23_P64712, A_23_P347432, A_23_P308021, A_23_P98282, A_23_P422350, A_23_P430411, A_24_P363278, A_24_P577694, A_23_P111995, A_24_P270814, A_24_P398432, A_24_P134195, A_24_P342591, A_23_P41987, A_24_P120115, A_23_P121265, A_23_P104583, A_23_P26847, A_…	618	1321	16650	1.2848827381433598	1.0	0.3800249236313323	0.3676756050769075
GOTERM_BP_FAT	GO:0045747~positive regulation of Notch signaling pathway	5	0.6887052341597797	0.03263213268615653	A_24_P135483, A_23_P60387, A_23_P154507, A_23_P82929, A_24_P116805, A_23_P100795	618	33	16650	4.082082965578111	1.0	0.3814067618547103	0.36901253898125264
GOTERM_BP_FAT	GO:0042462~eye photoreceptor cell development	5	0.6887052341597797	0.03263213268615653	A_23_P422350, A_23_P98070, A_23_P320021, A_24_P343559, A_23_P308021	618	33	16650	4.082082965578111	1.0	0.3814067618547103	0.36901253898125264
GOTERM_BP_FAT	GO:1901861~regulation of muscle tissue development	10	1.3774104683195594	0.03280790514487588	A_23_P68423, A_24_P355944, A_23_P89727, A_23_P164451, A_23_P60387, A_23_P138881, A_23_P113789, A_23_P160438, A_24_P79054, A_23_P34093	618	119	16650	2.2640124010769354	1.0	0.3826021711195016	0.37016910213649745
GOTERM_BP_FAT	GO:0050672~negative regulation of lymphocyte proliferation	7	0.9641873278236914	0.0329580294472594	A_23_P374844, A_23_P109034, A_23_P162486, A_23_P338479, A_23_P207037, A_24_P79054, A_23_P116557	618	65	16650	2.901418969380135	1.0	0.3826021711195016	0.37016910213649745
GOTERM_BP_FAT	GO:0032945~negative regulation of mononuclear cell proliferation	7	0.9641873278236914	0.0329580294472594	A_23_P374844, A_23_P109034, A_23_P162486, A_23_P338479, A_23_P207037, A_24_P79054, A_23_P116557	618	65	16650	2.901418969380135	1.0	0.3826021711195016	0.37016910213649745
GOTERM_BP_FAT	GO:1903430~negative regulation of cell maturation	3	0.4132231404958678	0.03309478748616097	A_23_P374844, A_23_P301942, A_24_P167970	618	8	16650	10.103155339805825	1.0	0.3826021711195016	0.37016910213649745
GOTERM_BP_FAT	GO:0014732~skeletal muscle atrophy	3	0.4132231404958678	0.03309478748616097	A_23_P138881, A_24_P120115, A_23_P160438	618	8	16650	10.103155339805825	1.0	0.3826021711195016	0.37016910213649745
GOTERM_BP_FAT	GO:0045410~positive regulation of interleukin-6 biosynthetic process	3	0.4132231404958678	0.03309478748616097	A_23_P41344, A_24_P102821, A_23_P79518	618	8	16650	10.103155339805825	1.0	0.3826021711195016	0.37016910213649745
GOTERM_BP_FAT	GO:0051249~regulation of lymphocyte activation	24	3.3057851239669422	0.03316484277278204	A_23_P126266, A_23_P134419, A_24_P209047, A_23_P374844, A_23_P50241, A_23_P56604, A_23_P79518, A_23_P338479, A_23_P207842, A_23_P207037, A_23_P89431, A_23_P116557, A_24_P366509, A_24_P228717, A_24_P355944, A_24_P89457, A_23_P109034, A_23_P362659, A_23_P162486, A_23_P376096, A_32_P66881, A_24_P79054, A_23_P70095, A_23_P146922	618	411	16650	1.5732407341790091	1.0	0.38271747909895215	0.37028066305915885
GOTERM_BP_FAT	GO:0030030~cell projection organization	62	8.539944903581267	0.03357280106101555	A_24_P76546, A_23_P427114, A_23_P83351, A_23_P57829, A_23_P56978, A_23_P70719, A_23_P152218, A_23_P116430, A_23_P19673, A_23_P400515, A_23_P64712, A_24_P167970, A_24_P62659, A_24_P160466, A_23_P347432, A_23_P128698, A_24_P100761, A_23_P98282, A_23_P12405, A_23_P422350, A_24_P363278, A_24_P577694, A_23_P152462, A_23_P201086, A_24_P398432, A_24_P204819, A_23_P139143, A_23_P109034, A_24_P342591, A_2…	618	1301	16650	1.283926479257927	1.0	0.38634921562827673	0.37379438240456353
GOTERM_BP_FAT	GO:0050865~regulation of cell activation	28	3.8567493112947657	0.03360085799969628	A_23_P126266, A_23_P79518, A_23_P207037, A_23_P89431, A_23_P116557, A_24_P228717, A_24_P355944, A_24_P89457, A_23_P362659, A_23_P162486, A_23_P376096, A_23_P70095, A_23_P134419, A_24_P209047, A_23_P374844, A_23_P50241, A_24_P102821, A_23_P56604, A_23_P338479, A_23_P207842, A_23_P14769, A_24_P366509, A_23_P109034, A_23_P203743, A_32_P66881, A_24_P339944, A_24_P79054, A_23_P146922	618	501	16650	1.5057264112551596	1.0	0.38634921562827673	0.37379438240456353
GOTERM_BP_FAT	GO:0046620~regulation of organ growth	8	1.1019283746556474	0.034125792670620686	A_23_P126266, A_23_P89727, A_23_P164451, A_23_P60387, A_23_P34176, A_32_P205110, A_23_P213385, A_23_P34093	618	83	16650	2.596794946777401	1.0	0.39167801677811487	0.3789500184306942
GOTERM_BP_FAT	GO:0046488~phosphatidylinositol metabolic process	14	1.9283746556473829	0.03442740809595739	A_23_P134419, A_23_P103465, A_32_P507710, A_24_P390833, A_23_P201086, A_23_P16469, A_24_P366509, A_23_P501339, A_23_P41344, A_24_P355720, A_24_P71244, A_23_P66715, A_24_P339944, A_23_P77593	618	199	16650	1.8953993267307412	1.0	0.3944291179339003	0.38161171959601686
GOTERM_BP_FAT	GO:0009991~response to extracellular stimulus	25	3.443526170798898	0.034523968380687144	A_24_P257971, A_23_P8142, A_23_P39237, A_23_P207336, A_23_P89431, A_24_P89457, A_23_P106194, A_23_P416395, A_23_P34093, A_24_P100761, A_24_P265506, A_23_P34915, A_23_P39602, A_24_P87763, A_23_P207842, A_24_P32935, A_24_P379165, A_23_P168993, A_32_P162187, A_24_P353619, A_23_P141459, A_24_P243749, A_24_P79054, A_23_P47704, A_23_P146922	618	435	16650	1.548376297288249	1.0	0.3948252757360451	0.3819950038243714
GOTERM_BP_FAT	GO:0008643~carbohydrate transport	12	1.6528925619834711	0.03466217001245046	A_23_P208870, A_24_P378788, A_23_P217208, A_23_P26522, A_23_P366812, A_23_P79518, A_23_P141459, A_23_P55174, A_23_P389897, A_24_P111054, A_23_P35082, A_23_P213584	618	159	16650	2.033339439457776	1.0	0.3956953816833503	0.3828368347432477
GOTERM_BP_FAT	GO:0060348~bone development	13	1.790633608815427	0.03472961373932239	A_23_P83328, A_32_P148345, A_24_P76546, A_23_P1505, A_23_P301942, A_23_P207842, A_23_P379630, A_24_P355720, A_23_P162486, A_23_P138881, A_24_P353619, A_24_P79054, A_23_P26847	618	179	16650	1.9566632315452621	1.0	0.3957560635411156	0.38289554467879044
GOTERM_BP_FAT	GO:0090407~organophosphate biosynthetic process	31	4.2699724517906334	0.035314349178470844	A_24_P389994, A_23_P103465, A_23_P58993, A_23_P77833, A_23_P201596, A_23_P17330, A_23_P501339, A_23_P143662, A_24_P355720, A_23_P62752, A_24_P91094, A_24_P71244, A_23_P66715, A_24_P116805, A_23_P100795, A_23_P34093, A_23_P134419, A_24_P390833, A_24_P102821, A_24_P577694, A_23_P201086, A_23_P16469, A_23_P301942, A_23_P200056, A_23_P149690, A_24_P366509, A_23_P67042, A_23_P168993, A_24_P63136, A_23…	618	572	16650	1.4601296761490936	1.0	0.4013874034765855	0.3883438881673778
GOTERM_BP_FAT	GO:0006915~apoptotic process	80	11.019283746556475	0.0353576848984865	A_32_P51787, A_23_P930, A_23_P329924, A_23_P39237, A_23_P159920, A_24_P394246, A_24_P365526, A_23_P116557, A_24_P89457, A_23_P208706, A_23_P130182, A_23_P19673, A_24_P355720, A_24_P385336, A_24_P386622, A_23_P118174, A_23_P348323, A_23_P128698, A_23_P208870, A_23_P430411, A_23_P119266, A_23_P338479, A_23_P53557, A_32_P205110, A_23_P166051, A_23_P253602, A_24_P120115, A_24_P243749, A_23_P26847, A_…	618	1747	16650	1.2337377251432413	1.0	0.4013874034765855	0.3883438881673778
GOTERM_BP_FAT	GO:0021761~limbic system development	9	1.2396694214876034	0.035614225473327696	A_23_P338372, A_23_P208706, A_23_P39602, A_23_P207842, A_23_P428219, A_23_P84230, A_23_P62901, A_24_P50801, A_24_P942630	618	102	16650	2.3772130211307827	1.0	0.4013874034765855	0.3883438881673778
GOTERM_BP_FAT	GO:0009952~anterior/posterior pattern specification	14	1.9283746556473829	0.035631305059830046	A_24_P34611, A_23_P1505, A_23_P60387, A_23_P403284, A_32_P205110, A_23_P73702, A_24_P326398, A_24_P385336, A_24_P256380, A_32_P536872, A_24_P167970, A_23_P213385, A_23_P348323, A_23_P62901	618	200	16650	1.8859223300970875	1.0	0.4013874034765855	0.3883438881673778
GOTERM_BP_FAT	GO:1901985~positive regulation of protein acetylation	5	0.6887052341597797	0.03593579700127864	A_23_P15299, A_24_P386622, A_23_P79518, A_23_P37910, A_24_P79054	618	34	16650	3.9620217018846366	1.0	0.4013874034765855	0.3883438881673778
GOTERM_BP_FAT	GO:0030003~cellular cation homeostasis	31	4.2699724517906334	0.03602611663684019	A_23_P27571, A_23_P148410, A_24_P31275, A_23_P142096, A_23_P89431, A_24_P399630, A_23_P93973, A_23_P101829, A_23_P208706, A_23_P162486, A_23_P19673, A_24_P148717, A_23_P348264, A_23_P416395, A_23_P329261, A_23_P70571, A_23_P363365, A_23_P78750, A_23_P316960, A_23_P4808, A_23_P337642, A_23_P201086, A_24_P202319, A_23_P117797, A_23_P68423, A_23_P72989, A_24_P187651, A_24_P71373, A_24_P79054, A_24_P…	618	573	16650	1.4575814568189904	1.0	0.4013874034765855	0.3883438881673778
GOTERM_BP_FAT	GO:1900046~regulation of hemostasis	8	1.1019283746556474	0.03608941300244567	A_23_P375372, A_32_P148345, A_32_P66881, A_23_P139123, A_23_P16469, A_24_P339944, A_32_P159612, A_24_P270829	618	84	16650	2.5658807212205272	1.0	0.4013874034765855	0.3883438881673778
GOTERM_BP_FAT	GO:0030193~regulation of blood coagulation	8	1.1019283746556474	0.03608941300244567	A_23_P375372, A_32_P148345, A_32_P66881, A_23_P139123, A_23_P16469, A_24_P339944, A_32_P159612, A_24_P270829	618	84	16650	2.5658807212205272	1.0	0.4013874034765855	0.3883438881673778
GOTERM_BP_FAT	GO:0043500~muscle adaptation	8	1.1019283746556474	0.03608941300244567	A_23_P89727, A_23_P138881, A_24_P120115, A_24_P71373, A_23_P79518, A_23_P160438, A_23_P365189, A_23_P34093	618	84	16650	2.5658807212205272	1.0	0.4013874034765855	0.3883438881673778
GOTERM_BP_FAT	GO:0060349~bone morphogenesis	8	1.1019283746556474	0.03608941300244567	A_24_P355720, A_23_P138881, A_23_P1505, A_24_P353619, A_23_P301942, A_23_P207842, A_24_P79054, A_23_P26847	618	84	16650	2.5658807212205272	1.0	0.4013874034765855	0.3883438881673778
GOTERM_BP_FAT	GO:0042058~regulation of epidermal growth factor receptor signaling pathway	8	1.1019283746556474	0.03608941300244567	A_23_P128698, A_23_P41344, A_23_P16469, A_23_P56978, A_24_P68585, A_24_P109644, A_24_P398432, A_23_P130553	618	84	16650	2.5658807212205272	1.0	0.4013874034765855	0.3883438881673778
GOTERM_BP_FAT	GO:0032674~regulation of interleukin-5 production	4	0.5509641873278237	0.03610596266751703	A_23_P170857, A_23_P207842, A_23_P17706, A_23_P116557	618	20	16650	5.3883495145631075	1.0	0.4013874034765855	0.3883438881673778
GOTERM_BP_FAT	GO:2000178~negative regulation of neural precursor cell proliferation	4	0.5509641873278237	0.03610596266751703	A_23_P338372, A_23_P304237, A_24_P79054, A_23_P62901	618	20	16650	5.3883495145631075	1.0	0.4013874034765855	0.3883438881673778
GOTERM_BP_FAT	GO:0046697~decidualization	4	0.5509641873278237	0.03610596266751703	A_23_P416395, A_23_P367899, A_24_P241815, A_24_P134266	618	20	16650	5.3883495145631075	1.0	0.4013874034765855	0.3883438881673778
GOTERM_BP_FAT	GO:0018108~peptidyl-tyrosine phosphorylation	21	2.8925619834710745	0.036204023359155416	A_24_P209047, A_24_P265506, A_23_P141917, A_23_P56978, A_24_P68585, A_24_P365526, A_23_P71649, A_23_P37910, A_23_P14769, A_23_P207037, A_24_P343559, A_23_P253602, A_23_P41344, A_24_P355720, A_23_P162486, A_23_P426989, A_24_P339944, A_24_P116805, A_23_P100795, A_24_P79054, A_23_P70095, A_23_P146922	618	349	16650	1.6211366734358916	1.0	0.4017763567906272	0.3887202020252175
GOTERM_BP_FAT	GO:0051961~negative regulation of nervous system development	17	2.3415977961432506	0.03679160400898679	A_23_P211079, A_24_P34611, A_23_P338372, A_23_P427114, A_23_P152462, A_23_P60387, A_23_P54469, A_24_P399630, A_23_P23438, A_23_P6818, A_24_P116805, A_24_P167970, A_23_P100795, A_24_P97197, A_24_P79054, A_23_P389897, A_23_P26847, A_23_P95165	618	264	16650	1.734885260370697	1.0	0.40758698702129714	0.39434200957806187
GOTERM_BP_FAT	GO:0050819~negative regulation of coagulation	6	0.8264462809917356	0.037004845535139365	A_23_P375372, A_32_P148345, A_23_P139123, A_23_P16469, A_24_P339944, A_24_P270829	618	50	16650	3.233009708737864	1.0	0.40923761468548225	0.39593899832129154
GOTERM_BP_FAT	GO:0043069~negative regulation of programmed cell death	42	5.785123966942149	0.037215473083924415	A_32_P51787, A_23_P164141, A_23_P79518, A_24_P365526, A_32_P159612, A_23_P89431, A_24_P343559, A_24_P89457, A_23_P208706, A_23_P130182, A_23_P362659, A_24_P355720, A_24_P386622, A_23_P118174, A_24_P116805, A_23_P100795, A_23_P389897, A_23_P70095, A_23_P348323, A_23_P128698, A_23_P316960, A_23_P338372, A_23_P376704, A_24_P206776, A_24_P265506, A_23_P60387, A_23_P16469, A_23_P89621, A_23_P207842, A…	618	829	16650	1.3649618794430065	1.0	0.41074438611464564	0.3973968055925528
GOTERM_BP_FAT	GO:0042089~cytokine biosynthetic process	9	1.2396694214876034	0.03741617308102492	A_23_P170857, A_23_P41344, A_23_P376096, A_23_P362659, A_32_P66881, A_24_P102821, A_23_P39237, A_23_P79518, A_23_P201483	618	103	16650	2.3541332830615516	1.0	0.41074438611464564	0.3973968055925528
GOTERM_BP_FAT	GO:0071621~granulocyte chemotaxis	9	1.2396694214876034	0.03741617308102492	A_24_P215804, A_24_P228717, A_23_P430411, A_24_P71244, A_23_P79518, A_23_P17706, A_23_P502336, A_23_P89431, A_23_P70095	618	103	16650	2.3541332830615516	1.0	0.41074438611464564	0.3973968055925528
GOTERM_BP_FAT	GO:0021915~neural tube development	12	1.6528925619834711	0.03744258179814802	A_23_P422849, A_23_P73702, A_23_P109072, A_23_P109034, A_23_P60387, A_24_P291588, A_23_P407142, A_24_P109633, A_23_P207842, A_24_P79054, A_24_P399630, A_23_P347432	618	161	16650	2.008080564433456	1.0	0.41074438611464564	0.3973968055925528
GOTERM_BP_FAT	GO:0014812~muscle cell migration	7	0.9641873278236914	0.037463498953313835	A_23_P59637, A_23_P56529, A_23_P154507, A_23_P82929, A_24_P339944, A_23_P104583, A_24_P379165	618	67	16650	2.8148094479061005	1.0	0.41074438611464564	0.3973968055925528
GOTERM_BP_FAT	GO:0055080~cation homeostasis	34	4.683195592286501	0.037751664489033714	A_23_P27571, A_23_P148410, A_24_P31275, A_32_P98732, A_23_P142096, A_23_P89431, A_24_P399630, A_23_P93973, A_23_P101829, A_23_P208706, A_23_P162486, A_23_P19673, A_24_P148717, A_23_P62752, A_23_P348264, A_23_P416395, A_23_P329261, A_23_P70571, A_23_P363365, A_23_P78750, A_23_P316960, A_23_P4808, A_23_P337642, A_23_P201086, A_24_P202319, A_23_P117797, A_23_P68423, A_23_P72989, A_24_P187651, A_24_P…	618	643	16650	1.4246025155143516	1.0	0.413192616486503	0.39976547808576424
GOTERM_BP_FAT	GO:0071158~positive regulation of cell cycle arrest	8	1.1019283746556474	0.03812621388427752	A_24_P89457, A_23_P208706, A_23_P160438, A_24_P79054, A_23_P152218, A_23_P62901, A_24_P399630, A_24_P379165	618	85	16650	2.535693889206168	1.0	0.4156420191095955	0.4021352847366463
GOTERM_BP_FAT	GO:0043154~negative regulation of cysteine-type endopeptidase activity involved in apoptotic process	8	1.1019283746556474	0.03812621388427752	A_24_P206776, A_32_P51787, A_23_P16469, A_23_P40952, A_24_P386622, A_23_P348138, A_23_P389897, A_23_P146922	618	85	16650	2.535693889206168	1.0	0.4156420191095955	0.4021352847366463
GOTERM_BP_FAT	GO:0018212~peptidyl-tyrosine modification	21	2.8925619834710745	0.0381712058365955	A_24_P209047, A_24_P265506, A_23_P141917, A_23_P56978, A_24_P68585, A_24_P365526, A_23_P71649, A_23_P37910, A_23_P14769, A_23_P207037, A_24_P343559, A_23_P253602, A_23_P41344, A_24_P355720, A_23_P162486, A_23_P426989, A_24_P339944, A_24_P116805, A_23_P100795, A_24_P79054, A_23_P70095, A_23_P146922	618	351	16650	1.611899427433408	1.0	0.4156420191095955	0.4021352847366463
GOTERM_BP_FAT	GO:0007219~Notch signaling pathway	12	1.6528925619834711	0.03888972126215905	A_32_P83845, A_23_P60387, A_23_P930, A_23_P154507, A_32_P205110, A_24_P135483, A_23_P164451, A_23_P82929, A_24_P116805, A_23_P100795, A_24_P79054, A_23_P26847, A_24_P943301	618	162	16650	1.9956850053937432	1.0	0.42232109816051827	0.40859731993144016
GOTERM_BP_FAT	GO:0019216~regulation of lipid metabolic process	18	2.479338842975207	0.03891718753849674	A_23_P134419, A_23_P53198, A_23_P63816, A_23_P208870, A_24_P102895, A_23_P374844, A_23_P60599, A_23_P376704, A_23_P201086, A_23_P329924, A_23_P79518, A_23_P55926, A_24_P309317, A_24_P366509, A_24_P339944, A_24_P243749, A_24_P79054, A_23_P77593	618	287	16650	1.68972632860864	1.0	0.42232109816051827	0.40859731993144016
GOTERM_BP_FAT	GO:0009894~regulation of catabolic process	28	3.8567493112947657	0.038990609620332795	A_23_P364890, A_32_P148345, A_24_P25530, A_24_P168760, A_23_P113789, A_23_P329924, A_23_P39237, A_23_P164141, A_23_P79518, A_23_P3368, A_24_P399630, A_23_P208706, A_23_P209519, A_23_P138881, A_23_P118174, A_24_P116805, A_23_P100795, A_23_P347432, A_23_P208870, A_23_P376704, A_23_P103371, A_32_P12104, A_23_P49546, A_23_P97541, A_23_P253068, A_23_P106463, A_24_P54174, A_23_P160438, A_23_P26847, A_2…	618	509	16650	1.482060770213821	1.0	0.42239827088693865	0.4086719848471276
GOTERM_BP_FAT	GO:0001841~neural tube formation	9	1.2396694214876034	0.03927835757761319	A_23_P73702, A_23_P109072, A_23_P109034, A_24_P291588, A_23_P407142, A_23_P207842, A_24_P79054, A_24_P399630, A_23_P347432	618	104	16650	2.331497386109037	1.0	0.4227953098246003	0.4090561215775529
GOTERM_BP_FAT	GO:0032689~negative regulation of interferon-gamma production	5	0.6887052341597797	0.039425496708918775	A_32_P66881, A_23_P338479, A_23_P207842, A_23_P116557, A_23_P146922	618	35	16650	3.84882108183079	1.0	0.4227953098246003	0.4090561215775529
GOTERM_BP_FAT	GO:0061028~establishment of endothelial barrier	5	0.6887052341597797	0.039425496708918775	A_23_P83328, A_24_P134195, A_23_P362659, A_23_P304237, A_24_P201153	618	35	16650	3.84882108183079	1.0	0.4227953098246003	0.4090561215775529
GOTERM_BP_FAT	GO:0097300~programmed necrotic cell death	5	0.6887052341597797	0.039425496708918775	A_23_P208706, A_23_P376096, A_32_P66881, A_23_P134125, A_23_P166051	618	35	16650	3.84882108183079	1.0	0.4227953098246003	0.4090561215775529
GOTERM_BP_FAT	GO:0003179~heart valve morphogenesis	5	0.6887052341597797	0.039425496708918775	A_32_P83845, A_23_P92349, A_23_P60387, A_24_P79054, A_23_P26847	618	35	16650	3.84882108183079	1.0	0.4227953098246003	0.4090561215775529
GOTERM_BP_FAT	GO:0043277~apoptotic cell clearance	5	0.6887052341597797	0.039425496708918775	A_32_P162187, A_23_P207842, A_23_P89431, A_24_P943301, A_23_P146922	618	35	16650	3.84882108183079	1.0	0.4227953098246003	0.4090561215775529
GOTERM_BP_FAT	GO:0060562~epithelial tube morphogenesis	19	2.6170798898071626	0.03966285981178893	A_23_P128698, A_23_P83328, A_23_P1505, A_23_P60387, A_23_P78802, A_23_P407142, A_23_P207842, A_24_P399630, A_24_P355944, A_23_P109072, A_23_P73702, A_23_P208706, A_23_P109034, A_23_P164451, A_24_P327181, A_24_P291588, A_24_P79054, A_23_P26847, A_23_P347432	618	309	16650	1.6566123103025732	1.0	0.4238501654945996	0.4100766985782131
GOTERM_BP_FAT	GO:0050768~negative regulation of neurogenesis	16	2.203856749311295	0.03974908841426665	A_23_P211079, A_24_P34611, A_23_P338372, A_23_P427114, A_23_P152462, A_23_P60387, A_23_P54469, A_23_P23438, A_23_P6818, A_24_P116805, A_24_P167970, A_23_P100795, A_24_P97197, A_24_P79054, A_23_P389897, A_23_P26847, A_23_P95165	618	245	16650	1.75946106597979	1.0	0.4238501654945996	0.4100766985782131
GOTERM_BP_FAT	GO:0006026~aminoglycan catabolic process	7	0.9641873278236914	0.03985655402374649	A_23_P307310, A_23_P69329, A_23_P109034, A_24_P71373, A_23_P106562, A_24_P285032, A_24_P79054	618	68	16650	2.773415191319246	1.0	0.4238501654945996	0.4100766985782131
GOTERM_BP_FAT	GO:0010595~positive regulation of endothelial cell migration	7	0.9641873278236914	0.03985655402374649	A_24_P100761, A_23_P78802, A_23_P56529, A_23_P154507, A_24_P339944, A_24_P79054, A_24_P50801	618	68	16650	2.773415191319246	1.0	0.4238501654945996	0.4100766985782131
GOTERM_BP_FAT	GO:1903035~negative regulation of response to wounding	7	0.9641873278236914	0.03985655402374649	A_23_P375372, A_32_P148345, A_23_P139123, A_23_P16469, A_24_P339944, A_23_P96827, A_24_P270829	618	68	16650	2.773415191319246	1.0	0.4238501654945996	0.4100766985782131
GOTERM_BP_FAT	GO:0043491~protein kinase B signaling	11	1.5151515151515151	0.04018362110679726	A_23_P134419, A_23_P128698, A_24_P377124, A_23_P304237, A_23_P154507, A_23_P79518, A_24_P79054, A_23_P26847, A_23_P89431, A_23_P35082, A_23_P146922	618	143	16650	2.0724421209858104	1.0	0.42576368427099537	0.4119280355042613
GOTERM_BP_FAT	GO:0009895~negative regulation of catabolic process	11	1.5151515151515151	0.04018362110679726	A_32_P148345, A_24_P25530, A_23_P376704, A_23_P103371, A_23_P113789, A_23_P329924, A_23_P79518, A_23_P3368, A_23_P49546, A_23_P138881, A_24_P116805, A_23_P160438, A_23_P100795	618	143	16650	2.0724421209858104	1.0	0.42576368427099537	0.4119280355042613
GOTERM_BP_FAT	GO:0033273~response to vitamin	8	1.1019283746556474	0.040237007524511655	A_24_P353619, A_24_P87763, A_23_P416395, A_23_P207842, A_24_P32935, A_24_P79054, A_23_P89431, A_23_P146922	618	86	16650	2.5062090765409804	1.0	0.42576368427099537	0.4119280355042613
GOTERM_BP_FAT	GO:0007586~digestion	12	1.6528925619834711	0.04037537987964919	A_23_P8142, A_32_P66881, A_23_P19673, A_23_P79217, A_24_P327181, A_23_P366812, A_24_P201153, A_24_P90900, A_23_P207336, A_23_P55926, A_23_P133712, A_23_P26847	618	163	16650	1.983441539102984	1.0	0.42651935295748816	0.4126591479241757
GOTERM_BP_FAT	GO:0043583~ear development	14	1.9283746556473829	0.04074839073970718	A_23_P128698, A_23_P422350, A_23_P60387, A_23_P83351, A_23_P403284, A_23_P37910, A_24_P396375, A_23_P201483, A_23_P109034, A_24_P99216, A_24_P291588, A_24_P79054, A_23_P26847, A_23_P347432	618	204	16650	1.8489434608794977	1.0	0.42814546795362235	0.41423242056486254
GOTERM_BP_FAT	GO:0032103~positive regulation of response to external stimulus	17	2.3415977961432506	0.04078400502890753	A_23_P134419, A_23_P78802, A_23_P79518, A_23_P17706, A_23_P37910, A_23_P89431, A_23_P116557, A_23_P72989, A_24_P228717, A_23_P397391, A_23_P139143, A_32_P66881, A_24_P148717, A_24_P339944, A_24_P79054, A_23_P70095, A_23_P146922	618	267	16650	1.7153921675575434	1.0	0.42814546795362235	0.41423242056486254
GOTERM_BP_FAT	GO:0032616~interleukin-13 production	4	0.5509641873278237	0.04099694168923574	A_23_P170857, A_23_P207842, A_23_P17706, A_23_P116557	618	21	16650	5.1317614424410545	1.0	0.42814546795362235	0.41423242056486254
GOTERM_BP_FAT	GO:0048011~neurotrophin TRK receptor signaling pathway	4	0.5509641873278237	0.04099694168923574	A_23_P128698, A_24_P265506, A_23_P40952, A_23_P389897	618	21	16650	5.1317614424410545	1.0	0.42814546795362235	0.41423242056486254
GOTERM_BP_FAT	GO:0036499~PERK-mediated unfolded protein response	4	0.5509641873278237	0.04099694168923574	A_24_P191790, A_23_P34915, A_23_P90172, A_23_P89431	618	21	16650	5.1317614424410545	1.0	0.42814546795362235	0.41423242056486254
GOTERM_BP_FAT	GO:0051258~protein polymerization	16	2.203856749311295	0.040997816097884776	A_23_P98282, A_24_P210675, A_23_P78014, A_23_P201086, A_24_P365526, A_23_P343826, A_23_P14769, A_23_P152768, A_23_P375372, A_24_P134195, A_23_P20196, A_23_P96331, A_23_P121265, A_23_P99996, A_23_P104583, A_24_P186943	618	246	16650	1.7523087852237746	1.0	0.42814546795362235	0.41423242056486254
GOTERM_BP_FAT	GO:0032535~regulation of cellular component size	21	2.8925619834710745	0.0410548073222337	A_23_P98282, A_24_P102895, A_23_P201086, A_24_P365526, A_23_P343826, A_23_P150147, A_23_P152218, A_23_P23438, A_24_P134195, A_23_P116430, A_23_P20196, A_23_P26522, A_23_P253068, A_23_P96331, A_23_P366812, A_23_P6818, A_23_P121265, A_23_P99996, A_23_P104583, A_24_P186943, A_23_P95165	618	354	16650	1.5982392627941417	1.0	0.42814546795362235	0.41423242056486254
GOTERM_BP_FAT	GO:0042107~cytokine metabolic process	9	1.2396694214876034	0.04120143985173791	A_23_P170857, A_23_P41344, A_23_P376096, A_23_P362659, A_32_P66881, A_24_P102821, A_23_P39237, A_23_P79518, A_23_P201483	618	105	16650	2.3092926490984746	1.0	0.42814546795362235	0.41423242056486254
GOTERM_BP_FAT	GO:0051928~positive regulation of calcium ion transport	9	1.2396694214876034	0.04120143985173791	A_23_P134419, A_23_P68423, A_23_P208706, A_24_P148717, A_23_P365767, A_24_P71373, A_24_P339944, A_23_P89431, A_23_P34093	618	105	16650	2.3092926490984746	1.0	0.42814546795362235	0.41423242056486254
GOTERM_BP_FAT	GO:0010634~positive regulation of epithelial cell migration	9	1.2396694214876034	0.04120143985173791	A_24_P100761, A_23_P69329, A_23_P78802, A_23_P56529, A_23_P154507, A_24_P339944, A_24_P79054, A_23_P26847, A_24_P50801	618	105	16650	2.3092926490984746	1.0	0.42814546795362235	0.41423242056486254
GOTERM_BP_FAT	GO:0033036~macromolecule localization	122	16.804407713498623	0.041374440273073736	A_23_P27571, A_24_P257971, A_23_P427114, A_23_P329924, A_23_P38468, A_24_P357465, A_23_P171336, A_23_P207336, A_23_P116557, A_23_P55926, A_23_P208706, A_23_P116430, A_23_P130182, A_32_P112910, A_24_P99216, A_24_P386622, A_23_P118174, A_23_P35082, A_23_P134419, A_23_P53198, A_23_P407614, A_23_P108823, A_23_P1519, A_23_P422350, A_23_P430411, A_23_P201086, A_23_P38732, A_23_P51853, A_23_P338479, A_2…	618	2817	16650	1.16680624915992	1.0	0.4292429715626705	0.4152942596139307
GOTERM_BP_FAT	GO:1902894~negative regulation of pri-miRNA transcription from RNA polymerase II promoter	3	0.4132231404958678	0.04152234122246188	A_24_P65722, A_24_P339944, A_23_P26847	618	9	16650	8.980582524271844	1.0	0.42937875582318535	0.415425631418884
GOTERM_BP_FAT	GO:0014891~striated muscle atrophy	3	0.4132231404958678	0.04152234122246188	A_23_P138881, A_24_P120115, A_23_P160438	618	9	16650	8.980582524271844	1.0	0.42937875582318535	0.415425631418884
GOTERM_BP_FAT	GO:0009100~glycoprotein metabolic process	23	3.1680440771349865	0.041947051995736034	A_24_P917886, A_32_P144342, A_23_P80473, A_23_P211227, A_23_P427114, A_23_P66050, A_23_P43273, A_24_P285032, A_23_P170534, A_23_P96827, A_24_P210637, A_24_P381604, A_23_P383986, A_23_P307310, A_23_P69329, A_24_P181055, A_23_P115011, A_32_P154021, A_23_P397055, A_23_P252462, A_23_P33093, A_23_P26759, A_23_P107963	618	399	16650	1.5530330681071611	1.0	0.43306761946975453	0.4189946214744265
GOTERM_BP_FAT	GO:0043534~blood vessel endothelial cell migration	7	0.9641873278236914	0.04234435855964558	A_24_P355944, A_23_P338372, A_23_P60387, A_23_P78802, A_23_P154507, A_24_P339944, A_24_P79054	618	69	16650	2.7332207682566483	1.0	0.4350541355241005	0.42091658355338013
GOTERM_BP_FAT	GO:0070664~negative regulation of leukocyte proliferation	7	0.9641873278236914	0.04234435855964558	A_23_P374844, A_23_P109034, A_23_P162486, A_23_P338479, A_23_P207037, A_24_P79054, A_23_P116557	618	69	16650	2.7332207682566483	1.0	0.4350541355241005	0.42091658355338013
GOTERM_BP_FAT	GO:0045582~positive regulation of T cell differentiation	7	0.9641873278236914	0.04234435855964558	A_23_P126266, A_23_P56604, A_23_P207842, A_24_P79054, A_23_P70095, A_23_P116557, A_24_P366509	618	69	16650	2.7332207682566483	1.0	0.4350541355241005	0.42091658355338013
GOTERM_BP_FAT	GO:1901184~regulation of ERBB signaling pathway	8	1.1019283746556474	0.0424225467599076	A_23_P128698, A_23_P41344, A_23_P16469, A_23_P56978, A_24_P68585, A_24_P109644, A_24_P398432, A_23_P130553	618	87	16650	2.4774020756611983	1.0	0.4351555923681343	0.42101474344816514
GOTERM_BP_FAT	GO:0043535~regulation of blood vessel endothelial cell migration	6	0.8264462809917356	0.042774644837858915	A_23_P338372, A_23_P60387, A_23_P78802, A_23_P154507, A_24_P339944, A_24_P79054	618	52	16650	3.108663181478715	1.0	0.4380618771980085	0.4238265854272098
GOTERM_BP_FAT	GO:0001501~skeletal system development	27	3.71900826446281	0.04330960112969098	A_32_P148345, A_24_P76546, A_23_P1505, A_23_P37910, A_23_P307310, A_23_P73702, A_23_P69329, A_23_P92349, A_24_P355720, A_23_P162486, A_23_P138881, A_23_P121011, A_23_P82929, A_23_P348323, A_23_P83328, A_23_P111995, A_23_P9565, A_23_P301942, A_23_P43273, A_23_P207842, A_23_P138776, A_32_P205110, A_23_P379630, A_23_P22761, A_24_P353619, A_24_P79054, A_23_P26847	618	490	16650	1.484545274420448	1.0	0.44282850593279544	0.4284383174354503
GOTERM_BP_FAT	GO:0007159~leukocyte cell-cell adhesion	27	3.71900826446281	0.043741269234730276	A_23_P126266, A_24_P235988, A_23_P79518, A_23_P207037, A_23_P89431, A_23_P116557, A_24_P228717, A_24_P355944, A_23_P208706, A_23_P162486, A_24_P71244, A_23_P70095, A_23_P134419, A_24_P408704, A_23_P430411, A_23_P50241, A_24_P102821, A_23_P56604, A_23_P338479, A_23_P207842, A_23_P170534, A_24_P366509, A_23_P23438, A_23_P253602, A_24_P227415, A_23_P109034, A_23_P96331, A_24_P79054	618	491	16650	1.4815217606232576	1.0	0.4465254567712049	0.4320151318808376
GOTERM_BP_FAT	GO:0007015~actin filament organization	20	2.7548209366391188	0.043936485226596475	A_23_P98282, A_23_P12405, A_24_P76546, A_23_P201086, A_23_P154507, A_24_P365526, A_23_P343826, A_24_P398432, A_24_P228717, A_24_P134195, A_23_P109034, A_23_P20196, A_23_P96331, A_24_P386622, A_24_P71373, A_23_P121265, A_23_P99996, A_23_P104583, A_23_P254888, A_24_P186943	618	335	16650	1.6084625416606286	1.0	0.4478006574294713	0.4332488935224225
GOTERM_BP_FAT	GO:0048738~cardiac muscle tissue development	13	1.790633608815427	0.04444267633347351	A_23_P83328, A_23_P89727, A_23_P60387, A_23_P207842, A_32_P205110, A_24_P355944, A_23_P164451, A_23_P300484, A_24_P71373, A_23_P80008, A_24_P79054, A_23_P34093, A_24_P942630	618	186	16650	1.8830253679924835	1.0	0.4490101167512328	0.4344190501629275
GOTERM_BP_FAT	GO:0070489~T cell aggregation	25	3.443526170798898	0.04453079534127336	A_23_P126266, A_24_P235988, A_23_P79518, A_23_P207037, A_23_P89431, A_23_P116557, A_24_P228717, A_24_P355944, A_23_P208706, A_23_P162486, A_24_P71244, A_23_P70095, A_23_P134419, A_24_P408704, A_23_P50241, A_23_P56604, A_23_P338479, A_23_P207842, A_23_P170534, A_24_P366509, A_23_P23438, A_23_P253602, A_24_P227415, A_23_P109034, A_23_P96331, A_24_P79054	618	446	16650	1.5101876442161173	1.0	0.4490101167512328	0.4344190501629275
GOTERM_BP_FAT	GO:0042110~T cell activation	25	3.443526170798898	0.04453079534127336	A_23_P126266, A_24_P235988, A_23_P79518, A_23_P207037, A_23_P89431, A_23_P116557, A_24_P228717, A_24_P355944, A_23_P208706, A_23_P162486, A_24_P71244, A_23_P70095, A_23_P134419, A_24_P408704, A_23_P50241, A_23_P56604, A_23_P338479, A_23_P207842, A_23_P170534, A_24_P366509, A_23_P23438, A_23_P253602, A_24_P227415, A_23_P109034, A_23_P96331, A_24_P79054	618	446	16650	1.5101876442161173	1.0	0.4490101167512328	0.4344190501629275
GOTERM_BP_FAT	GO:0022617~extracellular matrix disassembly	8	1.1019283746556474	0.04468352407026388	A_23_P83328, A_23_P307310, A_23_P138835, A_23_P159227, A_24_P186943, A_23_P3368, A_24_P79054, A_24_P134266	618	88	16650	2.4492497793468666	1.0	0.4490101167512328	0.4344190501629275
GOTERM_BP_FAT	GO:0001838~embryonic epithelial tube formation	10	1.3774104683195594	0.044695947810415124	A_23_P73702, A_23_P109072, A_23_P109034, A_24_P291588, A_23_P407142, A_23_P207842, A_24_P79054, A_23_P26847, A_24_P399630, A_23_P347432	618	126	16650	2.138233934350439	1.0	0.4490101167512328	0.4344190501629275
GOTERM_BP_FAT	GO:0043066~negative regulation of apoptotic process	41	5.647382920110193	0.04470401986496251	A_32_P51787, A_23_P164141, A_23_P79518, A_24_P365526, A_32_P159612, A_23_P89431, A_24_P343559, A_24_P89457, A_23_P208706, A_23_P130182, A_23_P362659, A_24_P355720, A_24_P386622, A_23_P118174, A_24_P116805, A_23_P100795, A_23_P389897, A_23_P70095, A_23_P348323, A_23_P128698, A_23_P316960, A_23_P338372, A_23_P376704, A_24_P206776, A_24_P265506, A_23_P60387, A_23_P16469, A_23_P89621, A_23_P207842, A…	618	818	16650	1.3503809908134925	1.0	0.4490101167512328	0.4344190501629275
GOTERM_BP_FAT	GO:1903827~regulation of cellular protein localization	30	4.132231404958678	0.044712955075622715	A_23_P38468, A_24_P148094, A_24_P357465, A_23_P79518, A_23_P89431, A_23_P116557, A_24_P399630, A_24_P228717, A_23_P22499, A_24_P89457, A_32_P112910, A_23_P118174, A_23_P82929, A_23_P389897, A_23_P347432, A_23_P35082, A_24_P100761, A_23_P208870, A_23_P38732, A_23_P154507, A_23_P166051, A_24_P295601, A_24_P17302, A_23_P139143, A_32_P66881, A_24_P291588, A_23_P106463, A_24_P71373, A_24_P79054, A_23_…	618	562	16650	1.4381715786200464	1.0	0.4490101167512328	0.4344190501629275
GOTERM_BP_FAT	GO:0071593~lymphocyte aggregation	25	3.443526170798898	0.04486228037153695	A_23_P126266, A_24_P235988, A_23_P79518, A_23_P207037, A_23_P89431, A_23_P116557, A_24_P228717, A_24_P355944, A_23_P208706, A_23_P162486, A_24_P71244, A_23_P70095, A_23_P134419, A_24_P408704, A_23_P50241, A_23_P56604, A_23_P338479, A_23_P207842, A_23_P170534, A_24_P366509, A_23_P23438, A_23_P253602, A_24_P227415, A_23_P109034, A_23_P96331, A_24_P79054	618	447	16650	1.506809148367759	1.0	0.4490101167512328	0.4344190501629275
GOTERM_BP_FAT	GO:0002040~sprouting angiogenesis	7	0.9641873278236914	0.0449276866653268	A_23_P83328, A_24_P355944, A_23_P338372, A_23_P60387, A_23_P111995, A_23_P154507, A_23_P389897	618	70	16650	2.6941747572815533	1.0	0.4490101167512328	0.4344190501629275
GOTERM_BP_FAT	GO:0051668~localization within membrane	7	0.9641873278236914	0.0449276866653268	A_24_P408704, A_23_P430411, A_23_P38732, A_23_P154507, A_23_P71649, A_24_P79054, A_23_P347432	618	70	16650	2.6941747572815533	1.0	0.4490101167512328	0.4344190501629275
GOTERM_BP_FAT	GO:0014032~neural crest cell development	7	0.9641873278236914	0.0449276866653268	A_23_P23438, A_23_P6818, A_23_P37910, A_32_P205110, A_23_P26847, A_24_P50801, A_23_P95165	618	70	16650	2.6941747572815533	1.0	0.4490101167512328	0.4344190501629275
GOTERM_BP_FAT	GO:0008593~regulation of Notch signaling pathway	7	0.9641873278236914	0.0449276866653268	A_32_P83845, A_24_P135483, A_23_P60387, A_23_P154507, A_23_P82929, A_24_P116805, A_23_P100795, A_24_P943301	618	70	16650	2.6941747572815533	1.0	0.4490101167512328	0.4344190501629275
GOTERM_BP_FAT	GO:0050801~ion homeostasis	36	4.958677685950414	0.04497149991951123	A_23_P27571, A_23_P148410, A_24_P31275, A_32_P98732, A_23_P142096, A_23_P302568, A_23_P89431, A_24_P399630, A_23_P93973, A_23_P101829, A_23_P208706, A_23_P162486, A_23_P19673, A_24_P148717, A_23_P62752, A_24_P327181, A_23_P348264, A_23_P416395, A_23_P329261, A_23_P70571, A_23_P363365, A_23_P78750, A_23_P316960, A_23_P4808, A_23_P337642, A_23_P201086, A_24_P202319, A_23_P117797, A_23_P68423, A_23_…	618	699	16650	1.3875578149089545	1.0	0.4490101167512328	0.4344190501629275
GOTERM_BP_FAT	GO:0007565~female pregnancy	13	1.790633608815427	0.045969516866755884	A_23_P79518, A_23_P207842, A_23_P89431, A_23_P116557, A_23_P4962, A_24_P134266, A_23_P106194, A_23_P416395, A_23_P367899, A_23_P141459, A_24_P79054, A_24_P241815, A_23_P47704	618	187	16650	1.8729557136181922	1.0	0.45700950889583214	0.4421584934576159
GOTERM_BP_FAT	GO:0051146~striated muscle cell differentiation	16	2.203856749311295	0.04607590112401537	A_23_P123071, A_23_P89727, A_23_P60387, A_23_P38732, A_23_P207842, A_24_P355944, A_24_P297537, A_23_P138881, A_24_P120115, A_23_P300484, A_24_P71373, A_23_P82929, A_23_P160438, A_24_P79054, A_23_P34093, A_24_P942630	618	250	16650	1.7242718446601943	1.0	0.45700950889583214	0.4421584934576159
GOTERM_BP_FAT	GO:0051156~glucose 6-phosphate metabolic process	4	0.5509641873278237	0.04620315914111709	A_23_P55174, A_23_P126623, A_23_P34093, A_23_P213584	618	22	16650	4.898499558693733	1.0	0.45700950889583214	0.4421584934576159
GOTERM_BP_FAT	GO:0010447~response to acidic pH	4	0.5509641873278237	0.04620315914111709	A_23_P93658, A_24_P71373, A_23_P141459, A_32_P159612	618	22	16650	4.898499558693733	1.0	0.45700950889583214	0.4421584934576159
GOTERM_BP_FAT	GO:0031579~membrane raft organization	4	0.5509641873278237	0.04620315914111709	A_32_P148345, A_24_P134195, A_23_P123071, A_24_P408704	618	22	16650	4.898499558693733	1.0	0.45700950889583214	0.4421584934576159
GOTERM_BP_FAT	GO:0061082~myeloid leukocyte cytokine production	4	0.5509641873278237	0.04620315914111709	A_32_P66881, A_24_P79054, A_23_P70095, A_23_P146922	618	22	16650	4.898499558693733	1.0	0.45700950889583214	0.4421584934576159
GOTERM_BP_FAT	GO:1901653~cellular response to peptide	19	2.6170798898071626	0.04639093169508157	A_23_P208870, A_24_P102895, A_23_P123071, A_24_P577694, A_24_P148094, A_23_P82296, A_24_P68585, A_23_P79518, A_23_P37910, A_23_P89431, A_24_P379165, A_24_P399630, A_23_P158596, A_24_P71373, A_24_P116805, A_23_P100795, A_24_P243749, A_24_P79054, A_23_P389897, A_23_P47704	618	315	16650	1.6250577901063337	1.0	0.4581029242722932	0.4432163771256112
GOTERM_BP_FAT	GO:0045766~positive regulation of angiogenesis	10	1.3774104683195594	0.04660136498091774	A_23_P50638, A_23_P83328, A_23_P338372, A_23_P69329, A_24_P265506, A_23_P430411, A_24_P385336, A_23_P78802, A_23_P79518, A_24_P366509	618	127	16650	2.1213974466783885	1.0	0.4581029242722932	0.4432163771256112
GOTERM_BP_FAT	GO:0072175~epithelial tube formation	10	1.3774104683195594	0.04660136498091774	A_23_P73702, A_23_P109072, A_23_P109034, A_24_P291588, A_23_P407142, A_23_P207842, A_24_P79054, A_23_P26847, A_24_P399630, A_23_P347432	618	127	16650	2.1213974466783885	1.0	0.4581029242722932	0.4432163771256112
GOTERM_BP_FAT	GO:0051017~actin filament bundle assembly	10	1.3774104683195594	0.04660136498091774	A_23_P12405, A_23_P109034, A_24_P76546, A_24_P386622, A_24_P71373, A_23_P154507, A_23_P104583, A_24_P186943, A_24_P398432, A_23_P254888	618	127	16650	2.1213974466783885	1.0	0.4581029242722932	0.4432163771256112
GOTERM_BP_FAT	GO:1902743~regulation of lamellipodium organization	5	0.6887052341597797	0.04696379529681622	A_24_P228717, A_24_P76546, A_23_P121265, A_23_P104583, A_23_P150147	618	37	16650	3.640776699029126	1.0	0.45938809139640324	0.44445978136201464
GOTERM_BP_FAT	GO:0001843~neural tube closure	8	1.1019283746556474	0.04702057073633515	A_23_P73702, A_23_P109072, A_23_P109034, A_24_P291588, A_23_P207842, A_24_P79054, A_24_P399630, A_23_P347432	618	89	16650	2.421730118904767	1.0	0.45938809139640324	0.44445978136201464
GOTERM_BP_FAT	GO:0050818~regulation of coagulation	8	1.1019283746556474	0.04702057073633515	A_23_P375372, A_32_P148345, A_32_P66881, A_23_P139123, A_23_P16469, A_24_P339944, A_32_P159612, A_24_P270829	618	89	16650	2.421730118904767	1.0	0.45938809139640324	0.44445978136201464
GOTERM_BP_FAT	GO:0050868~negative regulation of T cell activation	8	1.1019283746556474	0.04702057073633515	A_23_P126266, A_23_P109034, A_23_P162486, A_23_P338479, A_23_P207037, A_24_P79054, A_23_P70095, A_23_P116557	618	89	16650	2.421730118904767	1.0	0.45938809139640324	0.44445978136201464
GOTERM_BP_FAT	GO:0042981~regulation of apoptotic process	65	8.953168044077135	0.04711536618435005	A_32_P51787, A_23_P930, A_23_P329924, A_23_P39237, A_24_P365526, A_23_P116557, A_24_P89457, A_23_P208706, A_23_P130182, A_23_P19673, A_24_P355720, A_24_P386622, A_23_P118174, A_23_P348323, A_23_P128698, A_23_P338479, A_23_P53557, A_32_P205110, A_23_P166051, A_24_P120115, A_24_P243749, A_23_P26847, A_23_P62901, A_23_P1505, A_23_P134125, A_23_P37359, A_23_P164141, A_23_P79518, A_32_P159612, A_24_P3…	618	1400	16650	1.2508668515950068	1.0	0.4596093148458037	0.44467381591753347
GOTERM_BP_FAT	GO:0007422~peripheral nervous system development	7	0.9641873278236914	0.04760720940491292	A_23_P208870, A_23_P73702, A_23_P41987, A_23_P54469, A_23_P70719, A_32_P159612, A_24_P343559	618	71	16650	2.65622863393956	1.0	0.461579792860419	0.44658026113010396
GOTERM_BP_FAT	GO:0032642~regulation of chemokine production	7	0.9641873278236914	0.04760720940491292	A_23_P397391, A_23_P376096, A_23_P362659, A_32_P66881, A_23_P79518, A_23_P70095, A_23_P116557	618	71	16650	2.65622863393956	1.0	0.461579792860419	0.44658026113010396
GOTERM_BP_FAT	GO:0030038~contractile actin filament bundle assembly	7	0.9641873278236914	0.04760720940491292	A_23_P109034, A_24_P76546, A_24_P386622, A_23_P154507, A_24_P186943, A_24_P398432, A_23_P254888	618	71	16650	2.65622863393956	1.0	0.461579792860419	0.44658026113010396
GOTERM_BP_FAT	GO:0043149~stress fiber assembly	7	0.9641873278236914	0.04760720940491292	A_23_P109034, A_24_P76546, A_24_P386622, A_23_P154507, A_24_P186943, A_24_P398432, A_23_P254888	618	71	16650	2.65622863393956	1.0	0.461579792860419	0.44658026113010396
GOTERM_BP_FAT	GO:0006873~cellular ion homeostasis	31	4.2699724517906334	0.047755938354511314	A_23_P27571, A_23_P148410, A_24_P31275, A_23_P142096, A_23_P89431, A_24_P399630, A_23_P93973, A_23_P101829, A_23_P208706, A_23_P162486, A_23_P19673, A_24_P148717, A_23_P348264, A_23_P416395, A_23_P329261, A_23_P70571, A_23_P363365, A_23_P78750, A_23_P316960, A_23_P4808, A_23_P337642, A_23_P201086, A_24_P202319, A_23_P117797, A_23_P68423, A_23_P72989, A_24_P187651, A_24_P71373, A_24_P79054, A_24_P…	618	588	16650	1.4203982563899347	1.0	0.46231812662346056	0.4472946019435459
GOTERM_BP_FAT	GO:0098655~cation transmembrane transport	36	4.958677685950414	0.048042212557845076	A_23_P27571, A_24_P25530, A_24_P31275, A_23_P66180, A_23_P302568, A_23_P87279, A_32_P159612, A_24_P399630, A_23_P206684, A_23_P93973, A_23_P208706, A_23_P93658, A_23_P162486, A_23_P365767, A_23_P24774, A_23_P329261, A_23_P70571, A_23_P34093, A_23_P78750, A_23_P134419, A_23_P374844, A_23_P111978, A_23_P337642, A_23_P201086, A_23_P154801, A_24_P202319, A_23_P68423, A_24_P329353, A_23_P49546, A_23_P…	618	703	16650	1.3796627491057742	1.0	0.46438375416308514	0.4492931046949912
GOTERM_BP_FAT	GO:0098771~inorganic ion homeostasis	34	4.683195592286501	0.04824875804060534	A_23_P27571, A_23_P148410, A_24_P31275, A_32_P98732, A_23_P142096, A_23_P89431, A_24_P399630, A_23_P93973, A_23_P101829, A_23_P208706, A_23_P162486, A_23_P19673, A_24_P148717, A_23_P62752, A_23_P348264, A_23_P416395, A_23_P329261, A_23_P70571, A_23_P363365, A_23_P78750, A_23_P316960, A_23_P4808, A_23_P337642, A_23_P201086, A_24_P202319, A_23_P117797, A_23_P68423, A_23_P72989, A_24_P187651, A_24_P…	618	658	16650	1.392126774279222	1.0	0.465673619270691	0.4505410542488647
GOTERM_BP_FAT	GO:0001764~neuron migration	10	1.3774104683195594	0.0485600498740172	A_23_P72989, A_24_P210675, A_23_P208706, A_23_P41987, A_23_P32064, A_24_P116805, A_23_P100795, A_23_P348138, A_24_P343559, A_24_P50801, A_23_P146922	618	128	16650	2.1048240291262132	1.0	0.467969013158078	0.45276185684352194
GOTERM_BP_FAT	GO:0045861~negative regulation of proteolysis	19	2.6170798898071626	0.04872552031922868	A_23_P144071, A_24_P206776, A_32_P51787, A_23_P113789, A_23_P16469, A_23_P202053, A_23_P3368, A_23_P55926, A_23_P209519, A_24_P187651, A_23_P137157, A_23_P139123, A_24_P326398, A_23_P97541, A_23_P40952, A_24_P386622, A_23_P348138, A_23_P389897, A_23_P146922	618	317	16650	1.6148050595693852	1.0	0.46885432693880164	0.4536184014009159
GOTERM_BP_FAT	GO:0038127~ERBB signaling pathway	11	1.5151515151515151	0.04880767162912264	A_23_P128698, A_23_P41344, A_23_P16469, A_23_P56978, A_24_P68585, A_24_P109644, A_24_P398432, A_23_P14769, A_23_P130553, A_24_P79054, A_23_P26847	618	148	16650	2.0024271844660193	1.0	0.4689364529072567	0.45369785859771167
GOTERM_BP_FAT	GO:0033138~positive regulation of peptidyl-serine phosphorylation	8	1.1019283746556474	0.049434256099422494	A_23_P128698, A_23_P78802, A_23_P40952, A_24_P386622, A_23_P90172, A_24_P79054, A_24_P343559, A_23_P146922	618	90	16650	2.394822006472492	1.0	0.4735281373734155	0.4581403313394599
GOTERM_BP_FAT	GO:0060606~tube closure	8	1.1019283746556474	0.049434256099422494	A_23_P73702, A_23_P109072, A_23_P109034, A_24_P291588, A_23_P207842, A_24_P79054, A_24_P399630, A_23_P347432	618	90	16650	2.394822006472492	1.0	0.4735281373734155	0.4581403313394599
GOTERM_BP_FAT	GO:0002687~positive regulation of leukocyte migration	9	1.2396694214876034	0.04951461965266233	A_23_P134419, A_24_P228717, A_24_P102821, A_24_P148717, A_24_P79054, A_23_P89431, A_23_P70095, A_23_P116557, A_23_P146922	618	109	16650	2.2245479647278885	1.0	0.4735857765577463	0.45819609747651346
GOTERM_BP_FAT	GO:0009607~response to biotic stimulus	43	5.922865013774105	0.04981283975590254	A_24_P235988, A_23_P39237, A_23_P159920, A_23_P79518, A_24_P365526, A_23_P17706, A_23_P37910, A_23_P89431, A_23_P206960, A_23_P116557, A_23_P9018, A_23_P69329, A_23_P106194, A_23_P362659, A_23_P376096, A_23_P24774, A_23_P389897, A_24_P241815, A_23_P132856, A_23_P4808, A_24_P408704, A_24_P102821, A_23_P60387, A_23_P201086, A_23_P87545, A_24_P322741, A_23_P53557, A_23_P207842, A_23_P6398, A_23_P202…	618	873	16650	1.3270276582257365	1.0	0.47572382195667046	0.46026466479104544
Category	Term	Count	%	PValue	Genes	List Total	Pop Hits	Pop Total	Fold Enrichment	Bonferroni	Benjamini	FDR
GOTERM_CC_FAT	GO:0031988~membrane-bounded vesicle	182	25.068870523415974	2.409669374738634E-5	A_23_P144071, A_24_P917886, A_32_P144342, A_23_P325726, A_23_P141917, A_24_P314451, A_23_P57829, A_23_P38468, A_23_P302568, A_24_P394246, A_24_P365526, A_24_P111054, A_23_P116557, A_24_P270829, A_24_P145629, A_23_P50638, A_23_P208706, A_23_P160167, A_24_P65722, A_23_P158596, A_24_P326398, A_23_P26511, A_24_P386622, A_24_P297078, A_23_P57155, A_23_P26759, A_23_P134419, A_23_P78750, A_23_P259863, A…	559	3611	14527	1.309809174808241	0.0154461176389884	0.015566464160811576	0.015373690610832486
GOTERM_CC_FAT	GO:0005794~Golgi apparatus	84	11.570247933884298	2.644680146726882E-4	A_23_P144071, A_24_P917886, A_23_P427114, A_24_P314451, A_23_P78802, A_23_P930, A_24_P148094, A_23_P4679, A_24_P365526, A_23_P206960, A_23_P140630, A_23_P501339, A_24_P333019, A_23_P92349, A_23_P397055, A_32_P154021, A_23_P158596, A_24_P386622, A_23_P252462, A_23_P163711, A_23_P26759, A_23_P107963, A_23_P134419, A_23_P1519, A_32_P148796, A_23_P80473, A_24_P341187, A_24_P390833, A_23_P103371, A_24…	559	1482	14527	1.4729744410565426	0.15706795332718548	0.06217058111326122	0.061400666796069134
GOTERM_CC_FAT	GO:0000139~Golgi membrane	46	6.336088154269973	4.641454986686988E-4	A_23_P144071, A_23_P123071, A_24_P314451, A_23_P427114, A_23_P930, A_23_P53724, A_24_P148094, A_23_P3368, A_24_P134266, A_23_P140630, A_24_P333019, A_23_P501339, A_23_P397055, A_32_P154021, A_23_P158596, A_24_P386622, A_24_P256380, A_23_P252462, A_23_P163711, A_23_P70095, A_23_P26759, A_23_P107963, A_24_P147398, A_23_P1519, A_23_P80473, A_24_P341187, A_23_P217208, A_23_P60387, A_23_P201086, A_23_…	559	699	14527	1.7101916614842056	0.259113323000811	0.06217058111326122	0.061400666796069134
GOTERM_CC_FAT	GO:1903561~extracellular vesicle	141	19.421487603305785	5.12391074394928E-4	A_24_P917886, A_32_P144342, A_23_P325726, A_23_P141917, A_23_P57829, A_23_P38468, A_24_P394246, A_24_P111054, A_23_P116557, A_24_P270829, A_24_P145629, A_23_P50638, A_23_P208706, A_23_P160167, A_24_P65722, A_24_P326398, A_23_P26511, A_24_P297078, A_23_P26759, A_23_P259863, A_23_P430411, A_23_P126593, A_23_P201086, A_23_P202053, A_23_P82296, A_23_P38732, A_23_P119266, A_24_P41371, A_24_P270814, A_…	559	2825	14527	1.297074105149841	0.2818590822734619	0.06217058111326122	0.061400666796069134
GOTERM_CC_FAT	GO:0043230~extracellular organelle	141	19.421487603305785	5.14579530103168E-4	A_24_P917886, A_32_P144342, A_23_P325726, A_23_P141917, A_23_P57829, A_23_P38468, A_24_P394246, A_24_P111054, A_23_P116557, A_24_P270829, A_24_P145629, A_23_P50638, A_23_P208706, A_23_P160167, A_24_P65722, A_24_P326398, A_23_P26511, A_24_P297078, A_23_P26759, A_23_P259863, A_23_P430411, A_23_P126593, A_23_P201086, A_23_P202053, A_23_P82296, A_23_P38732, A_23_P119266, A_24_P41371, A_24_P270814, A_…	559	2826	14527	1.2966151263440553	0.282874152059724	0.06217058111326122	0.061400666796069134
GOTERM_CC_FAT	GO:0070062~extracellular exosome	140	19.28374655647383	5.774357378940671E-4	A_24_P917886, A_32_P144342, A_23_P325726, A_23_P141917, A_23_P57829, A_23_P38468, A_24_P394246, A_24_P111054, A_23_P116557, A_24_P270829, A_24_P145629, A_23_P50638, A_23_P208706, A_23_P160167, A_24_P65722, A_24_P326398, A_23_P26511, A_24_P297078, A_23_P26759, A_23_P259863, A_23_P430411, A_23_P126593, A_23_P201086, A_23_P202053, A_23_P82296, A_23_P38732, A_23_P119266, A_24_P41371, A_24_P270814, A_…	559	2811	14527	1.2942891744609248	0.3114251324947048	0.06217058111326122	0.061400666796069134
GOTERM_CC_FAT	GO:0031226~intrinsic component of plasma membrane	91	12.534435261707987	9.267736332558029E-4	A_23_P27571, A_23_P140907, A_23_P153461, A_24_P31275, A_23_P79217, A_23_P66180, A_23_P930, A_23_P142096, A_24_P287189, A_23_P302568, A_23_P71649, A_23_P67151, A_24_P111054, A_24_P270829, A_23_P6943, A_23_P101829, A_23_P108294, A_23_P160167, A_23_P24774, A_23_P254888, A_24_P62659, A_23_P363365, A_23_P107963, A_23_P151133, A_23_P31224, A_23_P129665, A_23_P26771, A_23_P50241, A_23_P430411, A_24_P102…	559	1701	14527	1.3902765814910518	0.4506246460891431	0.08552796672617839	0.08446879685960032
GOTERM_CC_FAT	GO:0099503~secretory vesicle	33	4.545454545454546	0.0011347584051579172	A_23_P123071, A_24_P314451, A_23_P302568, A_23_P159227, A_23_P79518, A_24_P399630, A_24_P134266, A_24_P820037, A_23_P395172, A_23_P24774, A_23_P57155, A_23_P78750, A_23_P134419, A_23_P374844, A_23_P76234, A_23_P111978, A_23_P152462, A_23_P60387, A_23_P21086, A_23_P301942, A_23_P55917, A_23_P202894, A_23_P33847, A_23_P65041, A_24_P396375, A_23_P375372, A_23_P139143, A_24_P187651, A_23_P139123, A_2…	559	467	14527	1.8363742228589597	0.5197604150045145	0.09163174121650182	0.0904969828113439
GOTERM_CC_FAT	GO:0019898~extrinsic component of membrane	22	3.0303030303030303	0.001332763367454461	A_23_P364890, A_23_P63816, A_23_P400298, A_32_P148345, A_23_P123071, A_23_P76234, A_23_P141917, A_23_P38732, A_23_P16469, A_23_P56978, A_24_P365526, A_23_P14769, A_24_P366509, A_23_P65041, A_32_P10396, A_23_P351, A_23_P253602, A_24_P252996, A_23_P41987, A_24_P71244, A_24_P386622, A_23_P77593	559	264	14527	2.165623136553369	0.5774888225566712	0.09271863740058937	0.09157041898076784
GOTERM_CC_FAT	GO:0005887~integral component of plasma membrane	87	11.983471074380166	0.0014744465518861801	A_23_P27571, A_23_P140907, A_23_P153461, A_24_P31275, A_23_P79217, A_23_P66180, A_23_P930, A_23_P142096, A_24_P287189, A_23_P302568, A_23_P71649, A_23_P67151, A_24_P111054, A_24_P270829, A_23_P6943, A_23_P101829, A_23_P108294, A_23_P160167, A_23_P24774, A_23_P254888, A_24_P62659, A_23_P363365, A_23_P107963, A_23_P151133, A_23_P31224, A_23_P129665, A_23_P26771, A_23_P50241, A_23_P430411, A_24_P102…	559	1635	14527	1.382819911046922	0.6144927822784	0.09271863740058937	0.09157041898076784
GOTERM_CC_FAT	GO:0044431~Golgi apparatus part	54	7.43801652892562	0.001578800327254618	A_23_P144071, A_24_P917886, A_23_P427114, A_24_P314451, A_23_P930, A_24_P148094, A_23_P140630, A_23_P501339, A_24_P333019, A_23_P397055, A_32_P154021, A_23_P158596, A_24_P386622, A_23_P252462, A_23_P163711, A_23_P26759, A_23_P107963, A_23_P1519, A_23_P80473, A_24_P341187, A_23_P103371, A_23_P201086, A_23_P6398, A_24_P398432, A_23_P70127, A_24_P381604, A_24_P181055, A_23_P109034, A_23_P75973, A_24…	559	910	14527	1.542114057677564	0.6396613419786619	0.09271863740058937	0.09157041898076784
GOTERM_CC_FAT	GO:0016023~cytoplasmic, membrane-bounded vesicle	65	8.953168044077135	0.0032252840063622086	A_23_P144071, A_32_P148345, A_24_P314451, A_23_P66180, A_23_P302568, A_24_P365526, A_23_P140630, A_23_P101829, A_23_P92349, A_23_P158596, A_24_P386622, A_23_P24774, A_23_P57155, A_23_P347432, A_23_P78750, A_23_P134419, A_23_P422350, A_23_P103371, A_23_P152462, A_23_P21086, A_23_P201086, A_23_P301942, A_23_P6398, A_23_P202894, A_23_P33847, A_24_P396375, A_23_P70127, A_24_P381604, A_23_P139143, A_2…	559	1183	14527	1.4278833867384852	0.8759289264563612	0.17362778900916556	0.17147759967159076
GOTERM_CC_FAT	GO:0005773~vacuole	66	9.090909090909092	0.0035928705919458202	A_23_P424561, A_23_P27571, A_32_P148345, A_23_P140907, A_24_P76546, A_24_P148094, A_23_P302568, A_24_P357465, A_24_P365526, A_32_P10396, A_23_P48988, A_23_P69329, A_23_P160167, A_24_P386622, A_24_P71244, A_23_P134419, A_23_P208870, A_23_P422350, A_23_P201086, A_23_P87545, A_23_P82296, A_23_P119266, A_24_P285032, A_23_P343826, A_23_P6398, A_23_P138776, A_23_P137209, A_23_P139547, A_24_P309317, A_2…	559	1212	14527	1.4151596733913103	0.9022335622055252	0.17521711321514594	0.1730472418440605
GOTERM_CC_FAT	GO:0045202~synapse	45	6.198347107438017	0.003797274899399447	A_24_P25530, A_24_P301837, A_23_P2317, A_23_P53724, A_23_P302568, A_23_P70719, A_23_P71649, A_32_P159612, A_23_P89431, A_23_P67151, A_24_P343559, A_24_P399630, A_24_P820037, A_23_P116430, A_23_P362659, A_24_P386622, A_23_P24774, A_23_P329261, A_23_P347432, A_23_P308021, A_23_P78750, A_23_P65918, A_24_P210675, A_23_P422350, A_23_P76234, A_24_P206776, A_23_P111978, A_23_P420692, A_23_P152462, A_23_…	559	755	14527	1.5489225082633369	0.9143690796385872	0.17521711321514594	0.1730472418440605
GOTERM_CC_FAT	GO:0005829~cytosol	158	21.763085399449036	0.004722550027817855	A_23_P364890, A_23_P325726, A_23_P78762, A_23_P58993, A_23_P141917, A_23_P38468, A_24_P357465, A_23_P56978, A_24_P365526, A_23_P201596, A_23_P106194, A_23_P208706, A_23_P116430, A_23_P209519, A_23_P130182, A_23_P19673, A_24_P386622, A_23_P118174, A_24_P109644, A_23_P308021, A_23_P35082, A_23_P407614, A_23_P108823, A_32_P148796, A_23_P422350, A_23_P420692, A_23_P103371, A_23_P152782, A_23_P201086,…	559	3399	14527	1.2080086692866103	0.9530181432848711	0.19176451637675593	0.18938972360428838
GOTERM_CC_FAT	GO:0009986~cell surface	45	6.198347107438017	0.0047495855449351315	A_32_P148345, A_24_P196851, A_23_P88626, A_23_P134125, A_23_P53724, A_23_P159227, A_23_P3368, A_23_P476, A_23_P9018, A_24_P270829, A_23_P101829, A_24_P148717, A_24_P297078, A_23_P389897, A_23_P70095, A_24_P210675, A_23_P1519, A_23_P83328, A_23_P129665, A_24_P206776, A_23_P430411, A_23_P420692, A_24_P265506, A_23_P50241, A_23_P24077, A_23_P60387, A_23_P57236, A_23_P56529, A_23_P338479, A_23_P20784…	559	765	14527	1.5286751552141429	0.9538353918563885	0.19176451637675593	0.18938972360428838
GOTERM_CC_FAT	GO:0044421~extracellular region part	177	24.380165289256198	0.0052823676126521665	A_23_P144071, A_24_P917886, A_32_P144342, A_23_P325726, A_23_P141917, A_24_P314451, A_23_P57829, A_23_P38468, A_24_P394246, A_23_P207336, A_24_P111054, A_23_P116557, A_24_P270829, A_24_P145629, A_23_P50638, A_23_P208706, A_23_P160167, A_23_P130182, A_24_P65722, A_24_P326398, A_23_P26511, A_24_P297078, A_23_P26759, A_23_P134419, A_23_P259863, A_23_P430411, A_23_P126593, A_23_P201086, A_23_P202053,…	559	3878	14527	1.1861226255903445	0.9673350990825613	0.20072996928078232	0.19824414922776956
GOTERM_CC_FAT	GO:0030054~cell junction	72	9.917355371900827	0.006381667664744373	A_32_P148345, A_24_P196851, A_24_P76546, A_23_P329924, A_23_P302568, A_24_P365526, A_23_P71649, A_23_P67151, A_23_P500886, A_23_P49559, A_23_P92349, A_23_P47410, A_23_P254888, A_23_P98282, A_23_P78750, A_23_P151133, A_24_P132813, A_23_P24077, A_23_P126593, A_23_P21086, A_23_P201086, A_23_P69020, A_23_P82296, A_23_P38732, A_24_P87763, A_24_P41371, A_23_P137209, A_23_P33847, A_23_P351, A_24_P134195…	559	1379	14527	1.35685162435251	0.9840096192499402	0.20473381975184818	0.20219841641126804
[truncated: 829 more rows]

## Sheet: Agomelatine (-) vs. HC_UP
Category	Term	Count	%	PValue	Genes	List Total	Pop Hits	Pop Total	Fold Enrichment	Bonferroni	Benjamini	FDR
[truncated: 224 more rows]

## Sheet: Agomelatine (-) vs. HC_DOWN
Category	Term	Count	%	PValue	Genes	List Total	Pop Hits	Pop Total	Fold Enrichment	Bonferroni	Benjamini	FDR
[truncated: 1,070 more rows]

## Sheet: Unique for Agomelatine_UP
Category	Term	Count	%	PValue	Genes	List Total	Pop Hits	Pop Total	Fold Enrichment	Bonferroni	Benjamini	FDR
[truncated: 517 more rows]

## Sheet: Unique for Agomelatine_DOWN
Category	Term	Count	%	PValue	Genes	List Total	Pop Hits	Pop Total	Fold Enrichment	Bonferroni	Benjamini	FDR			Category	Term	Count	%	PValue	Genes	List Total	Pop Hits	Pop Total	Fold Enrichment	Bonferroni	Benjamini	FDR
[truncated: 1,269 more rows]

[truncated: 2 more sheets: MEL (+) vs. (-)_UP, MEL (+) vs, (-)_DOWN]
